# Supplementary material for: A genome-wide association study reveals novel genomic regions and positional candidate genes for fat deposition in broiler chickens
Source: BMC Genomics. 2018 May 21;19:374. doi: 10.1186/s12864-018-4779-6 (PMC5963092; doi:10.1186/s12864-018-4779-6)
Supplement: Supplementary file 2 — An excel file with the characterization of all the SNP windows analyzed including the proportion of the genetic variance explained by each one. (ODS 137 kb) [file 12864_2018_4779_MOESM2_ESM.ods]

## Sheet: ABFW
Additional File 8 - An excel file with thecharacterization of all the SNP windows analyzed including the proportion of the genetic variance explained by each one
GGA_Mb	Window (first – last position)	Number of SNP/ window	Proportion of genetic variance explained by the SNP window	PPA
13_3	3002617-3998616	460	1.450	0.879699
26_1	1002598-1999851	662	1.060	0.947368
20_5	5000651-5999452	492	0.940	0.877193
5_38	38000437-38996916	396	0.920	0.844612
10_7	7000336-7998549	592	0.580	0.927318
10_9	9001929-9999999	684	0.480	0.914787
10_12	12003810-12973953	642	0.480	0.917293
13_4	4006314-4996964	440	0.470	0.807018
8_7	7003352-7999901	479	0.440	0.837093
2_62	62001908-62998786	310	0.440	0.729323
19_6	6000751-6999373	699	0.390	0.929825
20_6	6003648-6997363	476	0.350	0.817043
12_5	5000340-5999121	596	0.310	0.87218
26_2	2000388-2999606	904	0.310	0.947368
4_88	88006320-88998944	318	0.310	0.726817
23_1	1000758-1999878	843	0.310	0.942356
7_11	11000439-11996874	431	0.310	0.789474
2_2	2001466-2999225	328	0.300	0.716792
24_1	1000070-1999963	960	0.300	0.954887
5_39	39000466-39998360	349	0.300	0.721804
5_51	51001967-51999633	441	0.300	0.81203
24_3	3000265-3999713	944	0.300	0.93985
5_10	10003219-10999373	367	0.280	0.774436
7_13	13000932-13996236	502	0.280	0.83208
10_8	8002511-8999576	760	0.270	0.927318
4_58	58001396-58996848	364	0.270	0.734336
9_18	18001040-18998855	569	0.270	0.844612
1_170	170000315-170999129	432	0.270	0.794486
8_6	6001191-6999562	370	0.270	0.716792
23_4	4000469-4998607	838	0.260	0.902256
4_87	87021603-87998509	319	0.260	0.684211
1_109	109000932-109993267	362	0.260	0.704261
12_4	4002400-4997551	444	0.250	0.789474
24_2	2000563-2999273	829	0.250	0.914787
4_90	90002208-90995323	379	0.250	0.739348
13_2	2000330-2994904	442	0.240	0.784461
24_4	4001256-4997883	776	0.240	0.897243
26_4	4000618-4999719	806	0.240	0.904762
10_10	10001841-10998251	713	0.230	0.882205
17_8	8000497-8999248	724	0.230	0.879699
5_8	8000498-8993949	415	0.230	0.776942
17_3	3002015-3999541	708	0.230	0.904762
28_2	2000868-2999362	672	0.230	0.867168
14_9	9000607-9998401	576	0.220	0.87218
28_4	4004758-4964406	278	0.220	0.711779
9_17	17002720-17999967	482	0.210	0.839599
14_14	14000126-14990913	552	0.210	0.834586
6_16	16002913-16997660	409	0.210	0.741855
3_101	101002649-101998645	398	0.210	0.701754
7_10	10002707-10995068	331	0.210	0.689223
21_4	4002065-4998273	979	0.210	0.949875
19_7	7004176-7998991	650	0.210	0.839599
4_79	79003361-79998716	315	0.210	0.671679
24_5	5000105-5999010	778	0.210	0.899749
26_3	3000141-3998650	998	0.200	0.934837
4_61	61001499-61999721	347	0.200	0.696742
5_52	52001366-52997823	451	0.200	0.759399
19_2	2000430-2999775	658	0.200	0.869674
28_3	3000142-3988209	562	0.200	0.849624
24_0	8879-999869	748	0.200	0.902256
22_4	4000760-4676714	1035	0.190	0.944862
12_2	2000396-2990042	398	0.190	0.734336
9_9	9000575-9998295	547	0.190	0.81203
27_3	3000222-3997124	933	0.190	0.922306
4_57	57000050-57999232	313	0.190	0.659148
1_166	166000511-166999195	390	0.190	0.726817
4_59	59002947-59994412	324	0.190	0.681704
23_3	3000994-3997153	890	0.190	0.952381
27_2	2000333-2999344	1089	0.190	0.942356
1_177	177000356-177994321	379	0.190	0.741855
23_2	2003312-2997170	788	0.190	0.909774
21_0	13225-993518	664	0.190	0.864662
8_24	24008114-24998083	478	0.180	0.819549
20_7	7000004-7998579	475	0.180	0.769424
14_7	7000562-7997901	620	0.180	0.854637
3_103	103009214-103999969	324	0.180	0.686717
15_5	5000057-5999958	619	0.180	0.869674
12_9	9002759-9998218	507	0.180	0.827068
4_89	89001494-89997729	349	0.180	0.689223
19_8	8000233-8996860	647	0.180	0.884712
19_4	4000523-4998547	642	0.180	0.869674
10_3	3000312-3999639	696	0.170	0.859649
4_60	60000075-60996461	306	0.170	0.631579
9_21	21000594-21998754	622	0.170	0.857143
19_1	1000224-1999134	684	0.170	0.884712
1_171	171000120-171998865	435	0.170	0.719298
21_3	3001322-3998996	913	0.170	0.922306
12_3	3000599-3998803	449	0.170	0.81203
25_1	1000996-1982441	691	0.170	0.849624
17_2	2000249-2999617	642	0.170	0.879699
15_6	6000311-6999944	544	0.170	0.839599
14_6	6001464-6995656	584	0.170	0.85213
6_13	13000859-13999422	371	0.170	0.689223
9_19	19000810-19994411	613	0.170	0.83208
21_5	5001208-5999307	1100	0.170	0.962406
6_26	26001701-26998783	478	0.160	0.804511
6_14	14001935-14999572	480	0.160	0.766917
10_15	15000035-15998420	640	0.160	0.854637
10_14	14000980-14998393	653	0.160	0.877193
27_1	1014447-1999479	724	0.160	0.889724
21_2	2000258-2999901	866	0.160	0.902256
4_64	64006402-64999734	276	0.160	0.659148
17_9	9000660-9997363	556	0.160	0.822055
3_38	38013160-38995535	364	0.160	0.714286
11_11	11001215-11999242	528	0.160	0.837093
21_1	1001186-1999733	937	0.160	0.947368
24_6	6000210-6269740	168	0.150	0.481203
18_3	3002958-3999218	634	0.150	0.862155
1_83	83003713-83996167	420	0.150	0.724311
6_29	29001552-29999184	482	0.150	0.774436
12_6	6000683-6997857	550	0.150	0.859649
7_12	12000277-12998677	428	0.150	0.739348
14_4	4001151-4999941	516	0.150	0.807018
5_24	24000730-24999191	381	0.150	0.716792
9_16	16001716-16999606	508	0.150	0.83208
1_108	108001430-108998468	433	0.150	0.744361
17_4	4000959-4999668	737	0.150	0.912281
10_11	11000334-11995631	687	0.150	0.839599
2_63	63004924-63996713	323	0.150	0.684211
10_1	1000852-1996855	702	0.150	0.864662
1_36	36002323-36996568	341	0.150	0.711779
6_25	25001721-25999547	496	0.150	0.784461
18_8	8001465-8991930	734	0.150	0.887218
1_37	37000874-37996887	372	0.140	0.73183
20_10	10009222-10998439	441	0.140	0.766917
5_47	47003017-47999085	284	0.140	0.696742
18_5	5003077-5998715	699	0.140	0.887218
10_13	13002405-13999140	575	0.140	0.822055
12_8	8001126-8998440	523	0.140	0.822055
2_18	18000346-18999782	287	0.140	0.619048
21_6	6001925-6815670	698	0.140	0.904762
6_11	11001860-11994987	419	0.140	0.75188
10_6	6029693-6999012	527	0.140	0.79198
23_0	8243-999433	736	0.130	0.874687
1_111	111001733-111999862	338	0.130	0.696742
15_10	10001717-10999147	528	0.130	0.814536
11_12	12000479-12998947	557	0.130	0.79198
15_9	9002743-9999015	641	0.130	0.847118
5_58	58001133-58996253	443	0.130	0.756892
6_30	30001340-30999133	431	0.130	0.719298
13_9	9003074-9999946	517	0.130	0.817043
3_95	95003778-95999172	361	0.130	0.669173
28_0	24369-999295	883	0.130	0.904762
14_12	12001799-12990825	531	0.130	0.814536
1_154	154000670-154998176	366	0.130	0.689223
5_0	29775-999985	314	0.130	0.646617
28_1	1001694-1998971	657	0.130	0.857143
19_5	5000557-5998521	618	0.130	0.834586
1_135	135001292-135998934	416	0.130	0.726817
10_16	16001397-16994329	657	0.130	0.842105
6_3	3000060-3999959	410	0.130	0.719298
9_15	15000216-15999852	483	0.130	0.79198
6_8	8002588-8996459	508	0.130	0.736842
17_1	1000299-1995452	646	0.130	0.844612
1_167	167001200-167998892	397	0.130	0.729323
15_2	2000804-2999282	472	0.130	0.784461
20_11	11001719-11996443	503	0.130	0.744361
22_1	1004589-1997368	511	0.130	0.774436
3_21	21000534-21992341	364	0.130	0.684211
1_91	91001335-91999254	344	0.130	0.696742
2_101	101001617-101998789	322	0.130	0.681704
9_22	22000680-22998001	593	0.130	0.827068
1_155	155000884-155998399	407	0.130	0.741855
17_10	10000343-10922105	326	0.130	0.689223
10_2	2001672-2999942	632	0.130	0.829574
6_9	9000091-9999004	486	0.130	0.786967
5_57	57000598-57999018	416	0.130	0.719298
1_90	90000293-90996208	302	0.130	0.601504
8_27	27000365-27999759	443	0.130	0.734336
20_4	4000143-4999255	504	0.130	0.799499
3_24	24003566-24996970	331	0.130	0.684211
15_1	1002290-1998062	508	0.130	0.779449
14_11	11000915-11999159	652	0.130	0.862155
4_86	86004165-86969315	246	0.130	0.578947
1_68	68000845-68994689	414	0.130	0.741855
2_23	23003810-23996304	324	0.130	0.634085
17_6	6001467-6998184	670	0.120	0.879699
12_13	13000320-13998096	528	0.120	0.814536
6_10	10008458-10998696	415	0.120	0.739348
8_26	26000275-26998071	404	0.120	0.699248
3_35	35001332-35999647	329	0.120	0.684211
1_169	169004220-169999438	376	0.120	0.711779
14_8	8000346-8998930	566	0.120	0.81203
12_17	17000681-17999819	574	0.120	0.786967
18_2	2033439-2999727	638	0.120	0.83208
18_4	4001669-4993319	615	0.120	0.85213
3_96	96001250-96996738	390	0.120	0.684211
19_3	3000727-3999383	766	0.120	0.864662
7_15	15002312-15999688	365	0.120	0.711779
8_0	13672-994827	308	0.120	0.636591
20_8	8001318-8999959	544	0.120	0.809524
9_5	5000912-5998634	495	0.120	0.781955
12_10	10001054-10998376	521	0.120	0.759399
5_43	43001408-43998349	288	0.120	0.64411
27_4	4108329-4999960	495	0.120	0.822055
11_0	62065-997948	424	0.120	0.741855
13_5	5001506-5998604	472	0.120	0.736842
5_25	25000385-25999154	332	0.120	0.64411
3_30	30000897-30993376	386	0.120	0.674185
1_134	134001864-134997824	329	0.120	0.674185
14_1	1002891-1999306	676	0.120	0.837093
14_10	10000304-10999961	526	0.120	0.761905
1_146	146011196-146999886	390	0.120	0.676692
2_61	61003805-61992322	255	0.120	0.556391
18_6	6000481-6999386	699	0.120	0.827068
2_4	4001148-4998859	360	0.120	0.674185
11_8	8001658-8996064	558	0.120	0.837093
3_33	33001857-33998952	380	0.120	0.671679
20_3	3001105-3997580	541	0.120	0.804511
9_20	20001952-20998960	513	0.120	0.749373
14_3	3001973-3999889	549	0.120	0.769424
7_14	14004685-14996520	468	0.120	0.744361
11_16	16000965-16999456	507	0.120	0.749373
6_32	32001747-32998116	516	0.110	0.829574
12_15	15002886-15999715	579	0.110	0.822055
5_53	53006745-53998976	422	0.110	0.736842
23_5	5004587-5773936	371	0.110	0.724311
8_20	20004100-20998394	426	0.110	0.726817
12_11	11001448-11996593	482	0.110	0.807018
1_34	34000181-34997356	399	0.110	0.719298
26_0	13642-999374	573	0.110	0.802005
10_4	4000118-4997069	644	0.110	0.827068
14_2	2000438-2999263	624	0.110	0.842105
11_1	1005255-1998079	452	0.110	0.734336
20_12	12000087-12998691	551	0.110	0.814536
6_21	21000789-21999640	424	0.110	0.691729
1_65	65000069-65997098	353	0.110	0.669173
2_55	55001495-55998457	294	0.110	0.581454
15_11	11000837-11999795	568	0.110	0.804511
7_27	27000472-27998248	470	0.110	0.769424
12_18	18004438-18999471	557	0.110	0.794486
5_44	44001572-44999656	385	0.110	0.709273
1_143	143002040-143996388	345	0.110	0.651629
12_12	12001263-12999312	520	0.110	0.781955
8_5	5000864-5996532	402	0.110	0.711779
1_71	71000214-71996082	358	0.110	0.699248
20_2	2001696-2999939	522	0.110	0.784461
11_4	4001030-4994753	483	0.110	0.776942
12_7	7000142-7999889	477	0.110	0.749373
9_14	14001725-14997194	485	0.110	0.749373
6_27	27000325-27999574	521	0.110	0.796992
22_3	3000446-3999675	540	0.110	0.789474
11_5	5000641-5998062	481	0.110	0.784461
9_23	23001311-23999904	401	0.110	0.744361
4_55	55003562-55997696	260	0.110	0.553885
9_3	3000364-3999700	490	0.110	0.769424
3_27	27000210-27997762	363	0.110	0.689223
3_56	56000993-56999223	412	0.100	0.699248
3_102	102001974-102996185	335	0.100	0.636591
9_6	6006890-6998596	482	0.100	0.739348
15_4	4000820-4999664	603	0.100	0.796992
1_119	119003727-119999736	325	0.100	0.671679
15_7	7002111-7999932	598	0.100	0.829574
1_145	145000054-145998774	388	0.100	0.724311
3_92	92000582-92999871	344	0.100	0.654135
1_148	148001575-148999760	219	0.100	0.538847
9_8	8000477-8995857	490	0.100	0.77193
1_92	92002199-92999699	362	0.100	0.676692
1_118	118001586-118997288	406	0.100	0.689223
5_48	48005235-48999630	322	0.100	0.646617
1_144	144000086-144999110	380	0.100	0.646617
1_152	152005948-152996463	284	0.100	0.568922
7_36	36000235-36878976	276	0.100	0.586466
3_65	65001841-65999833	315	0.100	0.606516
11_9	9000127-9997375	518	0.100	0.79198
27_5	5000332-5605060	333	0.100	0.656642
11_17	17002442-17997723	530	0.100	0.807018
2_31	31002183-31998250	301	0.100	0.611529
1_153	153001383-153997625	383	0.100	0.714286
1_150	150001985-150992343	294	0.100	0.586466
9_2	2001354-2998908	532	0.100	0.786967
13_7	7003772-7998970	517	0.100	0.789474
1_40	40001170-40996562	348	0.100	0.651629
1_185	185000255-185998748	402	0.100	0.709273
4_85	85005728-85998919	381	0.100	0.659148
2_68	68003626-68997358	308	0.100	0.619048
11_3	3327637-3998325	252	0.100	0.586466
6_23	23001925-23997583	405	0.100	0.709273
22_2	2002167-2999963	367	0.100	0.671679
11_15	15000155-15999835	636	0.100	0.849624
1_6	6001978-6999769	344	0.100	0.669173
3_41	41003022-41999789	292	0.100	0.588972
3_104	104001315-104984655	353	0.100	0.634085
6_12	12001702-12998278	373	0.100	0.691729
1_188	188000118-188998231	405	0.100	0.704261
11_14	14001094-14996123	576	0.100	0.824561
12_16	16004430-16999550	533	0.100	0.77193
12_14	14000037-14999691	546	0.100	0.794486
1_30	30001634-30998321	389	0.100	0.654135
4_78	78000541-78996526	294	0.100	0.609023
9_1	1000417-1999765	546	0.100	0.764411
6_24	24001009-24998495	465	0.100	0.744361
3_32	32001408-32997564	324	0.100	0.64411
1_192	192000815-192997114	393	0.100	0.699248
5_11	11002607-11992136	180	0.100	0.473684
5_40	40004391-40999047	268	0.100	0.573935
4_63	63002352-63994771	291	0.100	0.651629
1_25	25056427-25998907	327	0.100	0.679198
7_16	16000378-16998122	425	0.100	0.684211
8_4	4001015-4992901	434	0.100	0.714286
14_5	5000251-5997834	592	0.100	0.807018
6_4	4003421-4997675	439	0.100	0.769424
4_50	50000237-50997795	289	0.100	0.639098
11_6	6000357-6999911	589	0.100	0.817043
2_38	38001063-38993191	334	0.100	0.634085
3_93	93001659-93994973	307	0.100	0.591479
10_17	17001841-17999778	631	0.100	0.827068
5_21	21002410-21994735	285	0.100	0.636591
5_55	55000427-55995825	357	0.090	0.684211
3_75	75011314-75999748	407	0.090	0.701754
3_78	78003719-78999327	367	0.090	0.674185
2_125	125000130-125996039	247	0.090	0.498747
5_54	54001090-54996704	428	0.090	0.709273
1_104	104001018-104917298	322	0.090	0.659148
5_50	50003212-50995203	367	0.090	0.694236
1_168	168012741-168997872	360	0.090	0.646617
17_5	5001905-5999595	572	0.090	0.804511
2_102	102003739-102994576	342	0.090	0.659148
1_61	61000224-61998748	361	0.090	0.666667
5_49	49000452-49996005	362	0.090	0.691729
15_3	3002321-3995337	527	0.090	0.79198
2_117	117000983-117995914	282	0.090	0.526316
8_16	16004081-16999309	459	0.090	0.726817
2_114	114004113-114995221	257	0.090	0.556391
7_4	4004880-4998023	407	0.090	0.671679
1_99	99010355-99999595	303	0.090	0.646617
5_45	45004270-45999760	378	0.090	0.701754
7_30	30001345-30998258	455	0.090	0.734336
1_151	151003778-151999805	286	0.090	0.586466
6_7	7001594-7998987	426	0.090	0.689223
20_1	1003560-1996832	391	0.090	0.749373
1_139	139001905-139951166	368	0.090	0.699248
5_16	16000805-16998250	328	0.090	0.609023
8_3	3004797-3998456	382	0.090	0.689223
8_25	25000224-25996230	446	0.090	0.75188
5_20	20000972-20998261	328	0.090	0.649123
8_22	22002669-22999947	434	0.090	0.709273
11_7	7000304-7998782	465	0.090	0.739348
10_18	18000924-18998714	579	0.090	0.809524
1_122	122000993-122995823	344	0.090	0.641604
1_110	110000973-110999112	368	0.090	0.696742
2_14	14000482-14999658	287	0.090	0.62406
1_103	103001077-103999481	303	0.090	0.596491
18_1	1000133-1868661	573	0.090	0.817043
9_7	7000147-7998866	515	0.090	0.776942
3_59	59001175-59998508	372	0.090	0.629073
3_76	76001617-76997113	353	0.090	0.631579
5_1	1003775-1994879	367	0.090	0.681704
10_5	5000352-5976862	515	0.090	0.774436
15_8	8003013-8999900	580	0.090	0.822055
8_23	23003003-23999911	452	0.090	0.746867
1_156	156000416-156996929	363	0.090	0.629073
4_43	43001322-43998491	364	0.090	0.694236
1_132	132003945-132998333	388	0.090	0.686717
6_5	5004430-5997582	456	0.090	0.691729
9_10	10001054-10999916	509	0.090	0.786967
6_20	20013603-20999470	464	0.090	0.749373
3_20	20000278-20993819	388	0.090	0.699248
7_17	17000545-17999298	428	0.090	0.706767
7_31	31000070-31996005	470	0.090	0.769424
5_4	4001030-4998792	286	0.090	0.588972
8_28	28001005-28995832	415	0.090	0.724311
5_37	37001174-37993279	399	0.090	0.724311
1_114	114010647-114999023	392	0.090	0.689223
3_3	3003383-3999518	392	0.090	0.696742
8_17	17001478-17995652	459	0.090	0.729323
1_125	125000203-125995962	319	0.090	0.634085
12_1	1009101-1999418	371	0.090	0.659148
2_43	43002708-43994845	312	0.090	0.60401
1_130	130001965-130998727	299	0.090	0.581454
1_81	81008377-81994832	370	0.090	0.661654
25_2	2001192-2887176	512	0.090	0.766917
10_19	19001184-19998197	599	0.090	0.794486
7_3	3000684-3998134	410	0.090	0.684211
3_94	94002004-94998337	356	0.090	0.634085
17_7	7000143-7999150	667	0.090	0.819549
3_2	2000032-2998867	328	0.090	0.649123
2_77	77000552-77999113	282	0.090	0.566416
2_67	67001880-67995557	285	0.090	0.611529
11_2	2000809-2742622	316	0.090	0.66416
1_172	172002886-172999969	377	0.080	0.651629
1_163	163002258-163997718	216	0.080	0.511278
8_18	18000933-18999870	432	0.080	0.73183
2_103	103000146-103995409	319	0.080	0.666667
2_108	108000662-108999223	320	0.080	0.661654
1_35	35002005-35998816	380	0.080	0.656642
4_46	46000232-46999868	382	0.080	0.704261
3_0	24281-993284	363	0.080	0.671679
3_4	4001560-4998769	386	0.080	0.679198
1_165	165000717-165999445	427	0.080	0.719298
1_189	189002387-189998004	447	0.080	0.724311
11_10	10000131-10995895	505	0.080	0.796992
2_47	47000713-47999595	324	0.080	0.606516
3_45	45000737-45998872	394	0.080	0.694236
4_40	40001790-40998594	338	0.080	0.62406
9_13	13000454-13998539	470	0.080	0.729323
5_26	26000520-26995578	377	0.080	0.649123
4_41	41004144-41988608	262	0.080	0.60401
13_8	8000885-8998322	445	0.080	0.694236
1_49	49002211-49997561	396	0.080	0.719298
7_22	22000044-22998783	406	0.080	0.689223
3_77	77003653-77996188	336	0.080	0.654135
1_86	86005235-86998417	361	0.080	0.66416
7_9	9002144-9998764	365	0.080	0.656642
1_80	80001060-80995276	378	0.080	0.706767
2_130	130000481-130998287	286	0.080	0.553885
20_13	13000029-13995584	451	0.080	0.729323
9_12	12005866-12997791	469	0.080	0.739348
1_193	193000093-193998457	459	0.080	0.739348
8_13	13001030-13997664	406	0.080	0.699248
4_33	33010218-33999667	364	0.080	0.674185
1_31	31004761-31999153	372	0.080	0.696742
1_85	85000672-85998899	359	0.080	0.64411
13_6	6003685-6999594	513	0.080	0.789474
3_6	6000022-6995451	331	0.080	0.626566
20_0	47223-999177	360	0.080	0.659148
1_60	60004355-60997051	373	0.080	0.616541
4_56	56006842-56994397	332	0.080	0.609023
11_13	13000655-13999472	502	0.080	0.764411
11_18	18001466-18994696	403	0.080	0.699248
1_162	162001955-162999938	350	0.080	0.621554
8_19	19001399-19997396	451	0.080	0.729323
2_65	65002987-65999518	337	0.080	0.64411
1_33	33001775-33998234	387	0.080	0.679198
12_19	19000363-19922740	482	0.080	0.749373
3_67	67008185-67999348	411	0.080	0.714286
2_13	13003360-13998909	291	0.080	0.601504
3_42	42003831-42998346	347	0.080	0.619048
1_11	11003162-11999313	338	0.080	0.66416
6_28	28003701-28998758	452	0.080	0.729323
9_4	4000836-4999336	482	0.080	0.761905
4_42	42002595-42994828	305	0.080	0.616541
3_81	81008610-81995646	333	0.080	0.64411
1_66	66000175-66999272	354	0.080	0.679198
2_16	16000151-16998562	352	0.080	0.661654
2_19	19004950-19994334	275	0.080	0.591479
5_27	27000696-27998417	438	0.080	0.766917
3_97	97000550-97996833	344	0.080	0.598997
1_174	174005292-174999542	340	0.080	0.646617
2_115	115004723-115999263	304	0.080	0.566416
1_175	175003078-175996880	348	0.080	0.60401
1_181	181001172-181996465	345	0.080	0.669173
1_26	26002113-26999593	359	0.080	0.639098
15_12	12000000-12719992	261	0.080	0.576441
3_52	52002322-52998489	387	0.080	0.651629
3_79	79001230-79999932	349	0.080	0.62406
1_87	87001768-87996115	326	0.080	0.609023
3_90	90008293-90992375	306	0.080	0.609023
2_69	69000098-69998889	275	0.080	0.561404
20_9	9002657-9990270	484	0.080	0.744361
4_77	77004078-77999527	342	0.080	0.631579
2_113	113001416-113992364	267	0.080	0.576441
1_187	187010957-187999263	351	0.080	0.654135
5_41	41000480-41995826	263	0.080	0.588972
4_52	52000121-52999436	329	0.080	0.62406
13_13	13000729-13996041	427	0.080	0.684211
1_96	96003254-96999948	336	0.080	0.649123
1_89	89000395-89998645	370	0.080	0.654135
13_16	16002637-16998078	499	0.080	0.736842
3_39	39000117-39997355	393	0.080	0.694236
7_24	24008497-24999666	371	0.080	0.676692
1_176	176009588-176999375	357	0.080	0.679198
1_44	44001073-44997785	344	0.080	0.649123
3_63	63009968-63997299	307	0.080	0.629073
3_106	106005694-106988576	384	0.080	0.696742
6_22	22000121-22996061	399	0.080	0.679198
5_22	22004328-22995297	281	0.080	0.586466
2_126	126002785-126997805	306	0.080	0.626566
1_112	112001615-112998790	355	0.080	0.659148
2_128	128001580-128996786	280	0.080	0.553885
6_6	6001033-6998658	402	0.080	0.691729
5_36	36007779-36999672	370	0.080	0.684211
2_44	44000126-44997161	333	0.080	0.641604
3_107	107000792-107998878	449	0.080	0.724311
2_10	10001868-10998597	291	0.080	0.588972
1_180	180007233-180998995	374	0.080	0.64411
19_0	8216-995529	477	0.080	0.734336
5_7	7002677-7997304	410	0.080	0.656642
7_25	25001370-25999993	386	0.080	0.706767
6_15	15000973-15996678	407	0.080	0.681704
1_106	106001479-106999692	363	0.080	0.651629
1_43	43004228-43997742	327	0.080	0.629073
3_25	25002990-25997361	312	0.070	0.614035
3_99	99000159-99999279	325	0.070	0.601504
2_139	139006761-139999004	329	0.070	0.654135
2_112	112003482-112995482	291	0.070	0.558897
5_42	42000579-42998677	335	0.070	0.666667
3_109	109003989-109990022	412	0.070	0.729323
7_23	23001680-23991879	431	0.070	0.719298
1_147	147004654-147991671	303	0.070	0.586466
1_38	38002174-38998289	377	0.070	0.669173
7_28	28002821-28999513	467	0.070	0.714286
1_48	48001833-48999249	417	0.070	0.684211
8_9	9018734-9995426	330	0.070	0.621554
1_39	39000098-39997444	378	0.070	0.729323
3_51	51000317-51994666	365	0.070	0.634085
4_67	67001751-67989051	299	0.070	0.636591
4_49	49001697-49998084	323	0.070	0.629073
5_9	9000092-9998051	367	0.070	0.681704
1_136	136003219-136999919	412	0.070	0.704261
5_46	46000853-46999912	374	0.070	0.671679
1_131	131002927-131997291	321	0.070	0.649123
8_21	21000699-21999361	445	0.070	0.746867
4_82	82001647-82992049	308	0.070	0.578947
1_14	14001980-14997821	333	0.070	0.621554
3_36	36002067-36995251	297	0.070	0.571429
1_69	69000578-69990723	319	0.070	0.611529
3_19	19002818-19995136	356	0.070	0.666667
7_18	18002161-18998345	405	0.070	0.661654
1_82	82001576-82993071	401	0.070	0.676692
3_23	23000202-23998205	317	0.070	0.651629
8_14	14000656-14999112	435	0.070	0.721804
4_65	65002564-65994815	198	0.070	0.468672
2_3	3005807-3996075	329	0.070	0.671679
3_8	8003076-8999273	387	0.070	0.64411
1_123	123022185-123999385	368	0.070	0.686717
1_178	178002574-178999555	368	0.070	0.636591
6_1	1001852-1996207	388	0.070	0.699248
2_97	97000549-97998490	303	0.070	0.596491
3_47	47001081-47991191	399	0.070	0.669173
7_33	33001480-33999284	438	0.070	0.714286
2_76	76004277-76994414	335	0.070	0.66416
13_12	12000451-12999639	408	0.070	0.689223
1_47	47003874-47999987	398	0.070	0.691729
1_140	140120364-140998078	323	0.070	0.619048
1_195	195003475-195995407	465	0.070	0.706767
2_135	135000313-135950768	310	0.070	0.593985
3_10	10001439-10995437	319	0.070	0.601504
2_127	127001901-127991942	266	0.070	0.538847
4_24	24000906-24996950	321	0.070	0.598997
4_53	53005386-53996907	345	0.070	0.639098
6_17	17000075-17999876	415	0.070	0.701754
4_68	68001472-68997364	345	0.070	0.656642
1_182	182001525-182870712	370	0.070	0.676692
6_19	19001309-19923002	407	0.070	0.681704
18_7	7000316-7999684	435	0.070	0.716792
3_54	54013109-54998896	360	0.070	0.669173
3_14	14005101-14999520	313	0.070	0.598997
3_1	1000324-1990086	299	0.070	0.576441
2_54	54009785-54999069	273	0.070	0.546366
7_20	20004771-20999643	435	0.070	0.721804
3_43	43000680-43998113	339	0.070	0.631579
7_5	5002537-5999977	373	0.070	0.66416
5_59	59001285-59775260	330	0.070	0.596491
3_31	31000133-31998824	409	0.070	0.73183
1_2	2000227-2999255	379	0.070	0.621554
13_17	17000131-17998760	321	0.070	0.578947
2_40	40007952-40999399	305	0.070	0.586466
1_161	161000096-161996976	236	0.070	0.531328
1_191	191012183-191998530	313	0.070	0.593985
3_37	37001157-37993685	285	0.070	0.596491
3_57	57002054-57991099	263	0.070	0.566416
14_13	13001684-13996547	452	0.070	0.699248
2_133	133000519-133998978	207	0.070	0.468672
7_32	32001446-32990197	418	0.070	0.706767
1_124	124002754-124996146	367	0.070	0.659148
2_9	9012190-9990590	310	0.070	0.601504
1_50	50001254-50997980	367	0.070	0.669173
3_48	48006210-48999018	389	0.070	0.641604
13_10	10002778-10997692	379	0.070	0.629073
3_50	50003330-50995571	335	0.070	0.621554
7_26	26003622-26999366	469	0.070	0.744361
2_56	56009150-56997515	293	0.070	0.576441
13_11	11003927-11999395	426	0.070	0.694236
1_141	141000474-141990666	265	0.070	0.581454
3_74	74001640-74999708	338	0.070	0.581454
2_46	46005192-46996287	352	0.070	0.596491
4_62	62006273-62997901	289	0.070	0.578947
1_29	29001510-29999595	370	0.070	0.689223
2_48	48002673-48999819	327	0.070	0.614035
2_41	41001878-41998364	299	0.070	0.586466
3_91	91001655-91999970	358	0.070	0.656642
1_84	84002231-84998915	409	0.070	0.676692
4_51	51000243-51999782	298	0.070	0.609023
1_102	102001483-102999615	318	0.070	0.64411
1_32	32004848-32996905	306	0.070	0.636591
7_2	2000697-2998804	386	0.070	0.654135
1_129	129001445-129996229	313	0.070	0.626566
4_80	80000362-80992376	297	0.070	0.533835
7_21	21003096-21997736	366	0.070	0.621554
2_145	145001359-145998779	345	0.070	0.611529
5_23	23001333-23999258	381	0.070	0.629073
1_115	115001140-115999819	339	0.070	0.634085
13_15	15001871-15998451	425	0.070	0.711779
6_2	2000729-2999246	419	0.070	0.701754
1_149	149008073-149996423	276	0.070	0.541353
1_13	13003777-13998667	290	0.070	0.621554
4_21	21001741-21999067	345	0.070	0.634085
2_21	21000558-21901484	252	0.070	0.558897
5_56	56001042-56998640	321	0.070	0.614035
2_132	132002106-132998425	268	0.070	0.533835
1_128	128002385-128997272	316	0.070	0.60401
1_12	12000455-12999010	337	0.070	0.636591
3_73	73000044-73996184	337	0.070	0.62406
1_142	142014317-142997646	257	0.070	0.571429
1_51	51000434-51997357	351	0.070	0.649123
13_14	14004880-14996106	427	0.070	0.636591
1_56	56000162-56998456	358	0.070	0.614035
6_18	18001694-18998825	378	0.070	0.629073
1_105	105000541-105997476	391	0.070	0.706767
2_17	17003025-17998177	316	0.070	0.596491
3_28	28001025-28998185	331	0.070	0.609023
2_131	131000463-131999754	316	0.070	0.641604
2_39	39001197-39999827	305	0.070	0.616541
4_25	25001584-25997367	337	0.070	0.639098
1_117	117006518-117996403	284	0.060	0.558897
4_48	48128338-48999624	274	0.060	0.56391
3_7	7002535-7998141	357	0.060	0.66416
4_34	34001177-34999560	348	0.060	0.64411
1_79	79001243-79999317	360	0.060	0.598997
3_98	98001604-98998990	293	0.060	0.548872
1_138	138000206-138999541	314	0.060	0.609023
2_49	49000825-49995902	328	0.060	0.598997
3_66	66000719-66994571	334	0.060	0.621554
1_126	126001632-126993345	234	0.060	0.528822
3_82	82000697-82998896	343	0.060	0.651629
7_35	35001712-35996723	388	0.060	0.666667
3_46	46000857-46998703	356	0.060	0.636591
4_20	20004361-20999751	269	0.060	0.558897
1_59	59000685-59999797	357	0.060	0.666667
2_42	42004976-42998628	339	0.060	0.616541
7_29	29003303-29998961	402	0.060	0.661654
7_8	8003124-8997158	276	0.060	0.571429
6_31	31001205-31996232	472	0.060	0.736842
4_0	50180-996144	300	0.060	0.598997
3_22	22001404-22998440	352	0.060	0.649123
1_133	133002233-133996605	400	0.060	0.656642
1_88	88007125-88998272	349	0.060	0.631579
2_109	109004728-109998854	241	0.060	0.553885
2_66	66002681-66995276	288	0.060	0.571429
2_146	146002741-146997254	285	0.060	0.558897
4_22	22003900-22997628	354	0.060	0.626566
18_9	9007122-9994878	456	0.060	0.714286
1_0	10242-997412	322	0.060	0.581454
6_34	34000326-34999419	454	0.060	0.696742
8_15	15001133-15998397	401	0.060	0.686717
1_100	100003420-100988805	281	0.060	0.56391
4_76	76004898-76999095	297	0.060	0.571429
1_113	113000729-113979478	309	0.060	0.626566
2_89	89003787-89997478	293	0.060	0.593985
3_18	18000047-18998324	383	0.060	0.649123
4_14	14004802-14994223	304	0.060	0.573935
3_69	69003508-69999495	304	0.060	0.606516
2_136	136229298-136991512	193	0.060	0.458647
3_40	40000761-40999517	393	0.060	0.626566
2_140	140001635-140995753	327	0.060	0.60401
8_2	2001996-2997611	265	0.060	0.541353
1_98	98002972-98999843	309	0.060	0.616541
2_34	34003561-34996555	296	0.060	0.601504
2_92	92000457-92998761	255	0.060	0.598997
1_41	41004327-41995642	324	0.060	0.578947
3_68	68000513-68998202	350	0.060	0.609023
6_33	33001669-33995942	484	0.060	0.744361
1_45	45001631-45998217	364	0.060	0.621554
2_116	116001330-116998389	285	0.060	0.556391
3_100	100001846-100996655	371	0.060	0.614035
3_110	110000758-110996486	407	0.060	0.646617
2_60	60003525-60996514	296	0.060	0.609023
1_76	76002358-76997010	301	0.060	0.609023
2_5	5000041-5998850	294	0.060	0.598997
7_19	19000238-19998381	380	0.060	0.636591
4_31	31001400-31999341	297	0.060	0.558897
4_83	83001010-83997289	310	0.060	0.558897
2_64	64002255-64995504	320	0.060	0.593985
1_186	186000674-186969404	351	0.060	0.629073
3_16	16001747-16998514	352	0.060	0.62406
3_105	105013262-105999391	347	0.060	0.586466
1_22	22002398-22988765	358	0.060	0.691729
4_91	91001569-91257177	108	0.060	0.315789
5_13	13000954-13999219	347	0.060	0.651629
18_10	10000907-10999507	339	0.060	0.679198
1_95	95000998-95999506	330	0.060	0.639098
1_116	116024185-116998165	317	0.060	0.596491
2_20	20002801-20997718	306	0.060	0.553885
3_62	62000025-62995422	289	0.060	0.566416
19_9	9001097-9972338	343	0.060	0.606516
5_28	28000344-28996407	391	0.060	0.601504
2_7	7000241-7998001	309	0.060	0.576441
1_190	190000986-190999922	385	0.060	0.674185
2_105	105004198-105992778	292	0.060	0.573935
4_26	26006635-26998818	359	0.060	0.686717
3_49	49003955-49996799	309	0.060	0.588972
1_159	159003135-159999296	271	0.060	0.536341
2_37	37023380-37992884	300	0.060	0.553885
1_64	64000330-64998812	314	0.060	0.62406
2_107	107004694-107995223	346	0.060	0.609023
2_88	88000219-88998286	277	0.060	0.568922
4_23	23000814-23999910	370	0.060	0.60401
1_137	137000784-137999605	369	0.060	0.656642
4_27	27000372-27994859	265	0.060	0.558897
1_164	164002665-164997944	273	0.060	0.548872
7_1	1026633-1999224	314	0.060	0.561404
2_91	91002179-91999701	259	0.060	0.536341
3_89	89000059-89994428	275	0.060	0.52381
3_55	55005401-55996150	319	0.060	0.573935
12_0	74179-998917	366	0.060	0.629073
1_46	46003333-46999340	323	0.060	0.588972
4_12	12000065-12998967	350	0.060	0.588972
1_52	52000127-52998004	380	0.060	0.711779
1_1	1003228-1999125	294	0.060	0.598997
4_35	35008890-35999840	331	0.060	0.64411
2_36	36000394-36998853	304	0.060	0.609023
5_33	33000920-33998426	288	0.060	0.614035
7_6	6001174-6996364	260	0.060	0.538847
3_80	80000782-80997934	367	0.060	0.616541
4_8	8006247-8999885	291	0.060	0.588972
1_101	101003750-101993781	297	0.060	0.571429
3_9	9000982-9999622	333	0.060	0.609023
1_78	78000931-78998024	298	0.060	0.581454
2_1	1000653-1995602	267	0.060	0.551378
4_81	81001865-81996034	296	0.060	0.568922
1_93	93002517-93999679	323	0.060	0.611529
1_70	70004336-70995519	334	0.060	0.629073
13_1	1002574-1999797	230	0.060	0.553885
2_30	30004050-30999519	329	0.060	0.619048
2_70	70002582-70995838	204	0.060	0.428571
2_45	45009480-45999159	327	0.060	0.619048
2_29	29004781-29996746	323	0.060	0.619048
4_1	1000448-1997625	296	0.060	0.548872
3_5	5001208-5999092	338	0.060	0.609023
3_29	29001173-29999617	267	0.060	0.538847
3_71	71001121-71998408	378	0.060	0.646617
3_108	108000266-108999411	363	0.060	0.649123
4_75	75000655-75992482	240	0.060	0.546366
3_64	64003730-64999482	280	0.060	0.518797
2_22	22138978-22996354	268	0.060	0.561404
1_9	9002897-9999448	290	0.060	0.541353
2_124	124006387-124988511	186	0.060	0.441103
4_16	16001139-16998635	319	0.060	0.611529
2_106	106002057-106999646	288	0.060	0.568922
9_11	11000117-11998979	397	0.060	0.679198
2_99	99005572-99999029	271	0.060	0.548872
4_30	30000957-30999840	312	0.060	0.629073
8_12	12001823-12998346	322	0.050	0.578947
2_12	12004058-12999936	299	0.050	0.593985
4_84	84002233-84998440	353	0.050	0.659148
1_20	20003201-20999694	356	0.050	0.62406
14_0	50084-999797	428	0.050	0.721804
1_107	107000175-107999246	382	0.050	0.676692
2_96	96002502-96996274	263	0.050	0.496241
2_142	142000020-142994191	279	0.050	0.498747
1_53	53002697-53997943	325	0.050	0.576441
7_34	34002563-34996749	369	0.050	0.654135
5_35	35006648-35995637	282	0.050	0.551378
5_19	19005709-19998127	330	0.050	0.614035
11_19	19001109-19997265	341	0.050	0.593985
2_15	15002550-15995197	290	0.050	0.578947
1_72	72001446-72997827	308	0.050	0.568922
8_8	8001874-8998934	349	0.050	0.634085
2_138	138003722-138999926	313	0.050	0.593985
2_147	147001875-147999277	278	0.050	0.551378
2_104	104002020-104998000	287	0.050	0.553885
4_3	3005385-3999498	325	0.050	0.576441
4_4	4003790-4994926	311	0.050	0.576441
4_73	73009277-73991941	293	0.050	0.634085
2_110	110000921-110995311	282	0.050	0.54386
1_77	77001265-77994942	324	0.050	0.581454
1_57	57000875-57997976	342	0.050	0.606516
1_194	194000420-194998901	328	0.050	0.556391
1_184	184000347-184995531	331	0.050	0.62406
3_13	13003454-13999985	314	0.050	0.581454
2_134	134014144-134998549	247	0.050	0.52381
1_15	15000921-15999960	336	0.050	0.601504
1_121	121004601-121998086	361	0.050	0.671679
1_183	183004278-183998348	338	0.050	0.593985
3_26	26000884-26999094	353	0.050	0.649123
3_88	88005738-88983251	347	0.050	0.62406
25_0	5825-999786	280	0.050	0.546366
4_15	15000769-15999159	287	0.050	0.506266
3_60	60005057-60999555	320	0.050	0.593985
5_30	30001461-30994841	268	0.050	0.561404
2_129	129000006-129996848	295	0.050	0.541353
3_17	17000437-17994012	361	0.050	0.598997
4_66	66009577-66998777	272	0.050	0.558897
3_15	15006149-15999193	382	0.050	0.659148
4_17	17003745-17997977	346	0.050	0.573935
4_69	69000658-69993865	315	0.050	0.60401
2_98	98001528-98996645	297	0.050	0.591479
3_61	61002343-61996382	300	0.050	0.578947
2_85	85007540-85992348	306	0.050	0.573935
5_12	12007378-12996601	276	0.050	0.531328
8_1	1027422-1999902	174	0.050	0.411028
3_83	83000095-83999534	367	0.050	0.62406
2_93	93006555-93994443	234	0.050	0.553885
2_90	90003701-90999856	300	0.050	0.548872
2_78	78000918-78977253	275	0.050	0.566416
4_44	44003572-44996222	297	0.050	0.58396
1_10	10002413-10995367	276	0.050	0.551378
2_59	59001048-59997211	229	0.050	0.47619
2_141	141004918-141992858	273	0.050	0.538847
2_58	58005638-58998616	285	0.050	0.581454
4_74	74001668-74988693	262	0.050	0.493734
22_0	11040-998870	216	0.050	0.506266
1_120	120011209-120997531	252	0.050	0.478697
4_45	45003114-45998700	309	0.050	0.536341
2_81	81000547-81999912	263	0.050	0.558897
5_6	6391342-6999673	245	0.050	0.506266
5_15	15000770-15998814	314	0.050	0.614035
1_67	67000674-67998678	316	0.050	0.656642
2_35	35001420-35998533	242	0.050	0.481203
2_84	84002075-84999415	303	0.050	0.568922
2_148	148001374-148990328	326	0.050	0.62406
4_13	13000613-13999846	327	0.050	0.598997
2_8	8000839-8999238	300	0.050	0.58396
5_18	18005281-18986761	279	0.050	0.581454
3_53	53000640-53993477	316	0.050	0.56391
5_29	29000354-29995193	313	0.050	0.521303
1_63	63001124-63995624	276	0.050	0.556391
4_32	32003023-32999605	354	0.050	0.626566
2_86	86000058-86898766	218	0.050	0.518797
4_2	2000372-2997067	328	0.050	0.614035
2_80	80003122-80997612	274	0.050	0.573935
1_21	21007210-21998931	314	0.050	0.54386
3_86	86000672-86998715	334	0.050	0.581454
1_173	173005650-173997232	335	0.050	0.54386
5_14	14002078-14987116	198	0.050	0.45614
1_58	58002800-58998134	352	0.050	0.629073
2_0	22397-995408	228	0.050	0.506266
1_97	97001132-97998070	183	0.050	0.483709
3_87	87003977-87996181	356	0.050	0.598997
4_10	10005906-10997575	329	0.050	0.60401
1_158	158000773-158998005	288	0.050	0.556391
3_44	44001824-44999285	313	0.050	0.538847
1_7	7001361-7998739	300	0.050	0.538847
2_95	95000038-95993890	191	0.050	0.453634
4_70	70000654-70997711	242	0.050	0.541353
4_39	39000705-39999666	294	0.050	0.521303
2_6	6003435-6996124	313	0.050	0.601504
4_11	11002130-11992611	298	0.050	0.511278
3_58	58004742-58998514	298	0.050	0.538847
4_29	29000748-29994795	333	0.050	0.588972
1_42	42009386-42999329	260	0.050	0.513784
5_17	17004254-17999180	304	0.050	0.581454
3_12	12224444-12999119	267	0.050	0.541353
3_72	72000979-72995643	340	0.050	0.62406
3_34	34001105-34995047	376	0.050	0.651629
4_36	36003578-36995313	256	0.050	0.528822
3_70	70002059-70995675	263	0.050	0.533835
16_0	14092-605987	244	0.040	0.466165
1_17	17001076-17996923	242	0.040	0.52381
2_87	87024502-87998891	196	0.040	0.423559
1_3	3000135-3999701	304	0.040	0.566416
5_34	34003454-34981535	304	0.040	0.526316
1_54	54001671-54992374	227	0.040	0.498747
2_137	137005397-137998431	285	0.040	0.581454
1_62	62000024-62998063	291	0.040	0.581454
1_4	4003068-4998207	284	0.040	0.551378
2_33	33007107-33998193	273	0.040	0.548872
2_50	50001247-50998670	228	0.040	0.501253
1_179	179001074-179999169	331	0.040	0.598997
1_28	28003314-28999249	331	0.040	0.631579
2_123	123000283-123994420	211	0.040	0.448622
2_32	32001786-32998224	210	0.040	0.488722
2_83	83001834-83997168	256	0.040	0.561404
1_157	157001857-157998434	249	0.040	0.518797
2_71	71002370-71989357	221	0.040	0.453634
3_84	84002311-84998326	228	0.040	0.433584
1_16	16002529-16994517	346	0.040	0.611529
4_6	6001408-6995017	263	0.040	0.553885
1_27	27000790-27995808	245	0.040	0.54386
4_9	9001502-9999279	296	0.040	0.58396
2_111	111000887-111999321	278	0.040	0.52381
4_18	18000247-18832896	205	0.040	0.451128
1_5	5004296-5997471	279	0.040	0.548872
2_73	73003968-73995869	169	0.040	0.370927
1_24	24001443-24994263	275	0.040	0.516291
1_8	8001671-8999996	204	0.040	0.463659
13_18	18000609-18379348	100	0.040	0.305764
9_0	552762-997916	210	0.040	0.468672
5_32	32001226-32997980	205	0.040	0.451128
2_28	28002321-28996876	203	0.040	0.418546
5_2	2002587-2995845	165	0.040	0.393484
2_120	120000142-120837617	134	0.040	0.35589
2_24	24001857-24998269	238	0.040	0.516291
2_144	144002138-144998010	219	0.040	0.458647
5_5	5002083-5807928	236	0.040	0.466165
4_54	54002115-54999299	299	0.040	0.571429
4_38	38007175-38997248	279	0.040	0.521303
2_11	11003135-11998606	227	0.040	0.458647
1_18	18005747-18988390	257	0.040	0.541353
4_28	28001305-28997654	248	0.040	0.508772
2_94	94002120-94997147	250	0.040	0.541353
1_73	73001573-73877750	161	0.040	0.423559
1_23	23001712-23998010	330	0.040	0.581454
2_143	143007617-143982777	239	0.040	0.493734
1_94	94002604-94997391	314	0.040	0.571429
3_11	11001927-11690099	243	0.040	0.471178
2_100	100001014-100997520	207	0.040	0.401002
5_3	3004086-3995567	150	0.040	0.363409
15_0	41526-998020	267	0.040	0.496241
2_57	57004499-57994157	275	0.030	0.47619
8_11	11025887-11997067	205	0.030	0.421053
7_7	7006436-7999380	84	0.030	0.200501
2_51	51000883-51998771	188	0.030	0.378446
2_79	79001125-79999675	243	0.030	0.478697
7_0	39605-995954	154	0.030	0.408521
2_72	72018891-72997698	204	0.030	0.423559
1_19	19003354-19999353	262	0.030	0.52381
4_7	7010820-7995092	235	0.030	0.503759
4_5	5005829-5997346	284	0.030	0.526316
3_85	85013966-85998902	244	0.030	0.501253
4_72	72081983-72990211	215	0.030	0.453634
4_37	37011456-37995028	294	0.030	0.541353
1_160	160006925-160998084	187	0.030	0.433584
2_27	27034337-27992309	165	0.030	0.363409
13_0	589638-998207	102	0.030	0.285714
2_26	26073012-26999450	182	0.030	0.428571
10_0	509881-999195	177	0.030	0.370927
7_1	1045201-1790619	149	0.030	0.328321
4_19	19360087-19998058	146	0.030	0.333333
2_122	122000094-122989055	172	0.030	0.413534
2_82	82001969-82999092	96	0.030	0.270677
7_0	156342-997983	212	0.030	0.451128
27_0	4685-984466	141	0.030	0.340852
17_0	662070-999997	141	0.030	0.35589
2_74	74002335-74992210	158	0.030	0.358396
2_118	118000748-118991333	187	0.020	0.368421
2_53	53000299-53984167	106	0.020	0.265664
6_0	517174-997749	174	0.020	0.393484
18_0	82987-997260	297	0.020	0.591479
4_47	47000597-47992483	258	0.020	0.481203
8_29	29000182-29930152	217	0.020	0.453634
26_5	5000429-5289444	115	0.020	0.315789
2_75	75011096-75999391	122	0.020	0.283208
2_149	149000875-149517792	89	0.020	0.218045
2_121	121333669-121997686	159	0.020	0.413534
1_55	55021353-55996266	104	0.020	0.270677
5_31	31000460-31997967	119	0.020	0.26817
6_35	35001335-35428840	132	0.010	0.285714
2_52	52002456-52995225	65	0.010	0.165414
14_15	15000636-15549029	11	0.010	0.035088
1_127	127000401-127996789	103	0.010	0.245614
3_111	111002147-111279784	81	0.010	0.233083
4_71	71001596-71286509	61	0.010	0.14787
10_20	20000294-20412234	87	0.010	0.225564
1_196	196000017-196199135	93	0.010	0.220551
11_20	20000034-20200990	54	0.010	0.112782
2_119	119079971-119998077	79	0.010	0.16792
2_25	25002058-25293870	43	0.000	0.087719
1_75	75168308-75998477	42	0.000	0.097744
1_74	74028301-74608133	17	0.000	0.045113
9_24	24000358-24061055	26	0.000	0.06015
7_0	73370-156051	24	0.000	0.082707
8_10	10002013-10079546	20	0.000	0.0401
7_1	1000656-1041524	15	0.000	0.0401
20_14	14007690-14098655	17	0.000	0.055138
18_11	11017173-11017173	1	0.000	0

## Sheet: ABF%
Additional File 8 - An excel file with thecharacterization of all the SNP windows analyzed including the proportion of the genetic variance explained by each one
GGA_Mb	Window (first – last position)	Number of SNP/ window	Proportion of genetic variance explained by the SNP window	PPA
13_3	3002617-3998616	460	1.490	0.894737
5_38	38000437-38996916	396	0.640	0.824561
10_7	7000336-7998549	592	0.610	0.904762
26_1	1002598-1999851	662	0.540	0.922306
10_12	12003810-12973953	642	0.510	0.884712
4_58	58001396-58996848	364	0.490	0.79198
13_4	4006314-4996964	440	0.440	0.802005
24_3	3000265-3999713	944	0.440	0.947368
4_90	90002208-90995323	379	0.440	0.766917
20_6	6003648-6997363	476	0.430	0.824561
5_10	10003219-10999373	367	0.430	0.79198
19_6	6000751-6999373	699	0.400	0.924812
10_9	9001929-9999999	684	0.380	0.9198
10_8	8002511-8999576	760	0.370	0.904762
5_39	39000466-39998360	349	0.360	0.744361
23_1	1000758-1999878	843	0.350	0.949875
5_8	8000498-8993949	415	0.340	0.796992
24_4	4001256-4997883	776	0.330	0.924812
19_8	8000233-8996860	647	0.320	0.87218
9_18	18001040-18998855	569	0.310	0.869674
4_57	57000050-57999232	313	0.290	0.674185
8_7	7003352-7999901	479	0.280	0.822055
3_38	38013160-38995535	364	0.280	0.761905
2_2	2001466-2999225	328	0.280	0.701754
13_2	2000330-2994904	442	0.270	0.766917
20_5	5000651-5999452	492	0.270	0.844612
12_9	9002759-9998218	507	0.270	0.819549
5_52	52001366-52997823	451	0.270	0.774436
2_62	62001908-62998786	310	0.260	0.689223
28_2	2000868-2999362	672	0.260	0.897243
24_2	2000563-2999273	829	0.250	0.909774
26_4	4000618-4999719	806	0.250	0.947368
3_101	101002649-101998645	398	0.250	0.75188
24_1	1000070-1999963	960	0.240	0.949875
7_13	13000932-13996236	502	0.230	0.817043
4_61	61001499-61999721	347	0.230	0.714286
7_11	11000439-11996874	431	0.230	0.786967
20_7	7000004-7998579	475	0.230	0.817043
19_2	2000430-2999775	658	0.230	0.897243
4_89	89001494-89997729	349	0.230	0.704261
12_4	4002400-4997551	444	0.230	0.776942
21_4	4002065-4998273	979	0.230	0.947368
25_1	1000996-1982441	691	0.230	0.87218
23_4	4000469-4998607	838	0.220	0.914787
26_3	3000141-3998650	998	0.220	0.964912
4_87	87021603-87998509	319	0.220	0.734336
3_103	103009214-103999969	324	0.220	0.641604
10_10	10001841-10998251	713	0.220	0.879699
6_26	26001701-26998783	478	0.220	0.786967
22_4	4000760-4676714	1035	0.220	0.93985
10_1	1000852-1996855	702	0.220	0.897243
12_5	5000340-5999121	596	0.220	0.877193
26_2	2000388-2999606	904	0.210	0.954887
21_5	5001208-5999307	1100	0.210	0.957393
19_7	7004176-7998991	650	0.210	0.877193
28_3	3000142-3988209	562	0.210	0.842105
19_4	4000523-4998547	642	0.210	0.844612
27_2	2000333-2999344	1089	0.210	0.967419
4_88	88006320-88998944	318	0.210	0.66416
6_14	14001935-14999572	480	0.210	0.769424
4_79	79003361-79998716	315	0.200	0.671679
4_59	59002947-59994412	324	0.200	0.639098
17_2	2000249-2999617	642	0.200	0.867168
1_171	171000120-171998865	435	0.200	0.75188
9_17	17002720-17999967	482	0.200	0.786967
15_1	1002290-1998062	508	0.200	0.85213
23_2	2003312-2997170	788	0.200	0.899749
1_109	109000932-109993267	362	0.200	0.741855
28_4	4004758-4964406	278	0.190	0.651629
12_6	6000683-6997857	550	0.190	0.814536
15_5	5000057-5999958	619	0.190	0.849624
27_3	3000222-3997124	933	0.190	0.932331
3_35	35001332-35999647	329	0.180	0.699248
15_6	6000311-6999944	544	0.180	0.839599
17_8	8000497-8999248	724	0.180	0.894737
10_11	11000334-11995631	687	0.180	0.857143
11_11	11001215-11999242	528	0.180	0.827068
19_1	1000224-1999134	684	0.180	0.867168
17_3	3002015-3999541	708	0.180	0.879699
8_6	6001191-6999562	370	0.180	0.709273
9_16	16001716-16999606	508	0.180	0.839599
5_51	51001967-51999633	441	0.180	0.796992
24_5	5000105-5999010	778	0.180	0.9198
1_170	170000315-170999129	432	0.180	0.779449
18_3	3002958-3999218	634	0.180	0.839599
14_14	14000126-14990913	552	0.180	0.83208
14_4	4001151-4999941	516	0.180	0.839599
4_64	64006402-64999734	276	0.170	0.614035
12_3	3000599-3998803	449	0.170	0.77193
24_0	8879-999869	748	0.170	0.899749
1_110	110000973-110999112	368	0.170	0.691729
10_3	3000312-3999639	696	0.170	0.884712
21_6	6001925-6815670	698	0.170	0.87218
14_7	7000562-7997901	620	0.170	0.892231
14_9	9000607-9998401	576	0.170	0.839599
21_3	3001322-3998996	913	0.170	0.934837
17_10	10000343-10922105	326	0.170	0.629073
23_3	3000994-3997153	890	0.170	0.912281
10_16	16001397-16994329	657	0.170	0.849624
21_0	13225-993518	664	0.160	0.87218
8_5	5000864-5996532	402	0.160	0.721804
14_6	6001464-6995656	584	0.160	0.83208
21_1	1001186-1999733	937	0.160	0.927318
10_14	14000980-14998393	653	0.160	0.844612
20_10	10009222-10998439	441	0.160	0.736842
10_2	2001672-2999942	632	0.160	0.837093
17_9	9000660-9997363	556	0.160	0.794486
20_4	4000143-4999255	504	0.160	0.764411
28_1	1001694-1998971	657	0.160	0.862155
2_63	63004924-63996713	323	0.160	0.659148
2_101	101001617-101998789	322	0.160	0.706767
8_24	24008114-24998083	478	0.160	0.794486
5_40	40004391-40999047	268	0.160	0.58396
13_9	9003074-9999946	517	0.150	0.789474
28_0	24369-999295	883	0.150	0.924812
20_12	12000087-12998691	551	0.150	0.766917
27_1	1014447-1999479	724	0.150	0.864662
5_58	58001133-58996253	443	0.150	0.739348
6_25	25001721-25999547	496	0.150	0.786967
7_12	12000277-12998677	428	0.150	0.716792
20_2	2001696-2999939	522	0.150	0.822055
1_155	155000884-155998399	407	0.150	0.699248
15_10	10001717-10999147	528	0.150	0.83208
12_15	15002886-15999715	579	0.150	0.834586
17_4	4000959-4999668	737	0.150	0.904762
9_21	21000594-21998754	622	0.150	0.85213
8_4	4001015-4992901	434	0.150	0.754386
23_0	8243-999433	736	0.150	0.887218
3_104	104001315-104984655	353	0.150	0.621554
21_2	2000258-2999901	866	0.150	0.922306
3_33	33001857-33998952	380	0.150	0.719298
1_166	166000511-166999195	390	0.140	0.721804
3_102	102001974-102996185	335	0.140	0.614035
15_4	4000820-4999664	603	0.140	0.844612
6_9	9000091-9999004	486	0.140	0.746867
1_143	143002040-143996388	345	0.140	0.681704
5_43	43001408-43998349	288	0.140	0.641604
12_2	2000396-2990042	398	0.140	0.739348
12_13	13000320-13998096	528	0.140	0.809524
1_153	153001383-153997625	383	0.140	0.661654
18_8	8001465-8991930	734	0.140	0.882205
6_16	16002913-16997660	409	0.140	0.716792
5_24	24000730-24999191	381	0.140	0.724311
6_11	11001860-11994987	419	0.140	0.734336
6_3	3000060-3999959	410	0.140	0.729323
9_5	5000912-5998634	495	0.140	0.794486
5_53	53006745-53998976	422	0.140	0.756892
1_144	144000086-144999110	380	0.140	0.726817
10_15	15000035-15998420	640	0.140	0.859649
1_177	177000356-177994321	379	0.140	0.696742
6_29	29001552-29999184	482	0.140	0.781955
19_3	3000727-3999383	766	0.140	0.877193
15_9	9002743-9999015	641	0.140	0.85213
6_13	13000859-13999422	371	0.140	0.721804
14_11	11000915-11999159	652	0.140	0.849624
1_83	83003713-83996167	420	0.130	0.711779
3_76	76001617-76997113	353	0.130	0.691729
11_12	12000479-12998947	557	0.130	0.824561
9_9	9000575-9998295	547	0.130	0.779449
3_24	24003566-24996970	331	0.130	0.656642
12_12	12001263-12999312	520	0.130	0.824561
12_18	18004438-18999471	557	0.130	0.824561
5_48	48005235-48999630	322	0.130	0.669173
6_32	32001747-32998116	516	0.130	0.79198
17_1	1000299-1995452	646	0.130	0.847118
13_5	5001506-5998604	472	0.130	0.744361
3_96	96001250-96996738	390	0.130	0.699248
1_108	108001430-108998468	433	0.130	0.736842
24_6	6000210-6269740	168	0.130	0.453634
14_1	1002891-1999306	676	0.130	0.83208
9_22	22000680-22998001	593	0.130	0.804511
10_4	4000118-4997069	644	0.130	0.839599
1_154	154000670-154998176	366	0.130	0.66416
8_26	26000275-26998071	404	0.130	0.719298
12_14	14000037-14999691	546	0.130	0.789474
10_17	17001841-17999778	631	0.130	0.822055
1_11	11003162-11999313	338	0.130	0.671679
12_16	16004430-16999550	533	0.130	0.802005
26_0	13642-999374	573	0.130	0.83208
10_13	13002405-13999140	575	0.130	0.784461
4_86	86004165-86969315	246	0.130	0.556391
5_11	11002607-11992136	180	0.120	0.47619
19_5	5000557-5998521	618	0.120	0.837093
6_8	8002588-8996459	508	0.120	0.79198
12_17	17000681-17999819	574	0.120	0.77193
14_8	8000346-8998930	566	0.120	0.857143
1_150	150001985-150992343	294	0.120	0.639098
12_10	10001054-10998376	521	0.120	0.79198
18_6	6000481-6999386	699	0.120	0.829574
9_19	19000810-19994411	613	0.120	0.864662
3_95	95003778-95999172	361	0.120	0.674185
14_2	2000438-2999263	624	0.120	0.817043
18_4	4001669-4993319	615	0.120	0.849624
14_5	5000251-5997834	592	0.120	0.819549
10_18	18000924-18998714	579	0.120	0.819549
1_132	132003945-132998333	388	0.120	0.691729
20_3	3001105-3997580	541	0.120	0.794486
14_12	12001799-12990825	531	0.120	0.802005
4_49	49001697-49998084	323	0.120	0.669173
7_36	36000235-36878976	276	0.120	0.646617
8_23	23003003-23999911	452	0.120	0.754386
11_8	8001658-8996064	558	0.120	0.842105
5_57	57000598-57999018	416	0.120	0.699248
1_135	135001292-135998934	416	0.120	0.726817
2_4	4001148-4998859	360	0.120	0.636591
1_91	91001335-91999254	344	0.120	0.616541
1_111	111001733-111999862	338	0.120	0.691729
3_94	94002004-94998337	356	0.120	0.646617
1_71	71000214-71996082	358	0.120	0.694236
1_34	34000181-34997356	399	0.120	0.694236
3_27	27000210-27997762	363	0.120	0.689223
5_54	54001090-54996704	428	0.110	0.746867
22_1	1004589-1997368	511	0.110	0.802005
11_15	15000155-15999835	636	0.110	0.814536
12_8	8001126-8998440	523	0.110	0.81203
8_25	25000224-25996230	446	0.110	0.729323
7_27	27000472-27998248	470	0.110	0.766917
1_51	51000434-51997357	351	0.110	0.639098
8_22	22002669-22999947	434	0.110	0.73183
1_146	146011196-146999886	390	0.110	0.691729
8_3	3004797-3998456	382	0.110	0.694236
5_42	42000579-42998677	335	0.110	0.719298
11_14	14001094-14996123	576	0.110	0.817043
14_10	10000304-10999961	526	0.110	0.77193
17_6	6001467-6998184	670	0.110	0.882205
3_65	65001841-65999833	315	0.110	0.631579
15_2	2000804-2999282	472	0.110	0.73183
7_9	9002144-9998764	365	0.110	0.73183
3_59	59001175-59998508	372	0.110	0.684211
18_5	5003077-5998715	699	0.110	0.844612
23_5	5004587-5773936	371	0.110	0.694236
10_19	19001184-19998197	599	0.110	0.807018
2_77	77000552-77999113	282	0.110	0.578947
9_3	3000364-3999700	490	0.110	0.764411
1_36	36002323-36996568	341	0.110	0.686717
6_23	23001925-23997583	405	0.110	0.666667
15_7	7002111-7999932	598	0.110	0.837093
4_60	60000075-60996461	306	0.110	0.626566
12_7	7000142-7999889	477	0.110	0.756892
1_189	189002387-189998004	447	0.110	0.704261
11_1	1005255-1998079	452	0.110	0.719298
2_18	18000346-18999782	287	0.110	0.62406
1_118	118001586-118997288	406	0.110	0.721804
2_23	23003810-23996304	324	0.110	0.669173
8_13	13001030-13997664	406	0.110	0.694236
11_0	62065-997948	424	0.110	0.679198
5_1	1003775-1994879	367	0.110	0.669173
18_2	2033439-2999727	638	0.110	0.879699
4_48	48128338-48999624	274	0.110	0.614035
1_169	169004220-169999438	376	0.110	0.709273
9_1	1000417-1999765	546	0.110	0.794486
11_17	17002442-17997723	530	0.110	0.784461
4_78	78000541-78996526	294	0.110	0.629073
1_167	167001200-167998892	397	0.110	0.704261
1_152	152005948-152996463	284	0.110	0.578947
9_20	20001952-20998960	513	0.110	0.77193
3_41	41003022-41999789	292	0.110	0.598997
7_31	31000070-31996005	470	0.110	0.741855
9_13	13000454-13998539	470	0.110	0.739348
11_16	16000965-16999456	507	0.110	0.744361
1_133	133002233-133996605	400	0.110	0.691729
11_9	9000127-9997375	518	0.110	0.749373
20_8	8001318-8999959	544	0.110	0.774436
22_2	2002167-2999963	367	0.110	0.689223
5_44	44001572-44999656	385	0.110	0.711779
1_142	142014317-142997646	257	0.110	0.578947
12_11	11001448-11996593	482	0.110	0.79198
17_7	7000143-7999150	667	0.100	0.854637
1_103	103001077-103999481	303	0.100	0.631579
9_15	15000216-15999852	483	0.100	0.759399
15_11	11000837-11999795	568	0.100	0.809524
1_136	136003219-136999919	412	0.100	0.729323
17_5	5001905-5999595	572	0.100	0.796992
1_37	37000874-37996887	372	0.100	0.73183
13_6	6003685-6999594	513	0.100	0.79198
1_134	134001864-134997824	329	0.100	0.611529
3_75	75011314-75999748	407	0.100	0.746867
6_30	30001340-30999133	431	0.100	0.73183
8_0	13672-994827	308	0.100	0.641604
1_145	145000054-145998774	388	0.100	0.674185
11_4	4001030-4994753	483	0.100	0.779449
6_21	21000789-21999640	424	0.100	0.711779
1_148	148001575-148999760	219	0.100	0.558897
6_5	5004430-5997582	456	0.100	0.676692
7_10	10002707-10995068	331	0.100	0.62406
3_3	3003383-3999518	392	0.100	0.694236
1_65	65000069-65997098	353	0.100	0.654135
5_23	23001333-23999258	381	0.100	0.671679
5_7	7002677-7997304	410	0.100	0.709273
10_6	6029693-6999012	527	0.100	0.776942
15_12	12000000-12719992	261	0.100	0.553885
2_21	21000558-21901484	252	0.100	0.586466
9_2	2001354-2998908	532	0.100	0.809524
4_63	63002352-63994771	291	0.100	0.60401
1_139	139001905-139951166	368	0.100	0.719298
5_45	45004270-45999760	378	0.100	0.666667
4_50	50000237-50997795	289	0.100	0.611529
2_14	14000482-14999658	287	0.100	0.596491
22_3	3000446-3999675	540	0.100	0.809524
6_27	27000325-27999574	521	0.100	0.761905
20_0	47223-999177	360	0.100	0.641604
2_10	10001868-10998597	291	0.100	0.581454
5_41	41000480-41995826	263	0.100	0.558897
6_7	7001594-7998987	426	0.100	0.724311
7_14	14004685-14996520	468	0.100	0.73183
5_25	25000385-25999154	332	0.100	0.674185
2_55	55001495-55998457	294	0.100	0.576441
1_178	178002574-178999555	368	0.100	0.636591
7_15	15002312-15999688	365	0.100	0.699248
2_40	40007952-40999399	305	0.100	0.62406
1_104	104001018-104917298	322	0.100	0.669173
4_91	91001569-91257177	108	0.100	0.333333
8_20	20004100-20998394	426	0.100	0.729323
6_4	4003421-4997675	439	0.100	0.73183
13_7	7003772-7998970	517	0.100	0.759399
1_162	162001955-162999938	350	0.100	0.656642
1_38	38002174-38998289	377	0.100	0.709273
6_31	31001205-31996232	472	0.100	0.759399
11_13	13000655-13999472	502	0.100	0.754386
20_9	9002657-9990270	484	0.100	0.756892
1_151	151003778-151999805	286	0.100	0.60401
20_13	13000029-13995584	451	0.100	0.724311
9_14	14001725-14997194	485	0.100	0.749373
3_47	47001081-47991191	399	0.100	0.719298
8_27	27000365-27999759	443	0.100	0.776942
2_125	125000130-125996039	247	0.100	0.548872
20_11	11001719-11996443	503	0.100	0.774436
7_20	20004771-20999643	435	0.090	0.716792
3_6	6000022-6995451	331	0.090	0.616541
2_67	67001880-67995557	285	0.090	0.591479
1_156	156000416-156996929	363	0.090	0.626566
3_1	1000324-1990086	299	0.090	0.601504
5_49	49000452-49996005	362	0.090	0.706767
7_30	30001345-30998258	455	0.090	0.689223
2_39	39001197-39999827	305	0.090	0.60401
3_21	21000534-21992341	364	0.090	0.691729
1_131	131002927-131997291	321	0.090	0.636591
14_3	3001973-3999889	549	0.090	0.776942
7_4	4004880-4998023	407	0.090	0.734336
11_6	6000357-6999911	589	0.090	0.807018
5_59	59001285-59775260	330	0.090	0.636591
1_35	35002005-35998816	380	0.090	0.671679
1_186	186000674-186969404	351	0.090	0.679198
7_25	25001370-25999993	386	0.090	0.709273
2_41	41001878-41998364	299	0.090	0.654135
2_5	5000041-5998850	294	0.090	0.60401
7_16	16000378-16998122	425	0.090	0.706767
13_13	13000729-13996041	427	0.090	0.721804
12_1	1009101-1999418	371	0.090	0.699248
7_22	22000044-22998783	406	0.090	0.684211
5_55	55000427-55995825	357	0.090	0.706767
1_140	140120364-140998078	323	0.090	0.606516
4_24	24000906-24996950	321	0.090	0.641604
1_130	130001965-130998727	299	0.090	0.614035
4_46	46000232-46999868	382	0.090	0.709273
4_85	85005728-85998919	381	0.090	0.669173
7_28	28002821-28999513	467	0.090	0.749373
1_106	106001479-106999692	363	0.090	0.679198
1_25	25056427-25998907	327	0.090	0.66416
5_16	16000805-16998250	328	0.090	0.654135
1_90	90000293-90996208	302	0.090	0.598997
5_27	27000696-27998417	438	0.090	0.774436
1_40	40001170-40996562	348	0.090	0.64411
2_60	60003525-60996514	296	0.090	0.598997
2_31	31002183-31998250	301	0.090	0.659148
1_176	176009588-176999375	357	0.090	0.601504
11_2	2000809-2742622	316	0.090	0.636591
11_5	5000641-5998062	481	0.090	0.759399
1_31	31004761-31999153	372	0.090	0.694236
7_17	17000545-17999298	428	0.090	0.73183
3_32	32001408-32997564	324	0.090	0.629073
2_102	102003739-102994576	342	0.090	0.634085
3_67	67008185-67999348	411	0.090	0.699248
1_193	193000093-193998457	459	0.090	0.716792
2_38	38001063-38993191	334	0.090	0.641604
1_188	188000118-188998231	405	0.090	0.706767
8_28	28001005-28995832	415	0.090	0.719298
9_8	8000477-8995857	490	0.090	0.754386
3_79	79001230-79999932	349	0.090	0.616541
4_33	33010218-33999667	364	0.090	0.689223
3_107	107000792-107998878	449	0.090	0.721804
1_165	165000717-165999445	427	0.090	0.696742
1_195	195003475-195995407	465	0.090	0.744361
1_182	182001525-182870712	370	0.090	0.66416
9_4	4000836-4999336	482	0.090	0.711779
1_112	112001615-112998790	355	0.090	0.629073
6_33	33001669-33995942	484	0.090	0.741855
11_7	7000304-7998782	465	0.090	0.721804
2_66	66002681-66995276	288	0.090	0.593985
8_18	18000933-18999870	432	0.090	0.696742
4_69	69000658-69993865	315	0.090	0.66416
5_26	26000520-26995578	377	0.090	0.676692
1_92	92002199-92999699	362	0.090	0.661654
3_110	110000758-110996486	407	0.090	0.746867
5_12	12007378-12996601	276	0.090	0.576441
8_21	21000699-21999361	445	0.090	0.721804
5_37	37001174-37993279	399	0.090	0.691729
6_24	24001009-24998495	465	0.090	0.756892
5_0	29775-999985	314	0.090	0.641604
9_7	7000147-7998866	515	0.090	0.714286
2_43	43002708-43994845	312	0.090	0.598997
9_10	10001054-10999916	509	0.090	0.734336
1_44	44001073-44997785	344	0.080	0.674185
1_168	168012741-168997872	360	0.080	0.704261
3_97	97000550-97996833	344	0.080	0.641604
8_19	19001399-19997396	451	0.080	0.706767
7_23	23001680-23991879	431	0.080	0.694236
1_190	190000986-190999922	385	0.080	0.679198
5_9	9000092-9998051	367	0.080	0.674185
1_87	87001768-87996115	326	0.080	0.601504
1_30	30001634-30998321	389	0.080	0.686717
5_47	47003017-47999085	284	0.080	0.598997
4_67	67001751-67989051	299	0.080	0.634085
7_26	26003622-26999366	469	0.080	0.749373
2_49	49000825-49995902	328	0.080	0.611529
15_8	8003013-8999900	580	0.080	0.844612
4_65	65002564-65994815	198	0.080	0.506266
3_92	92000582-92999871	344	0.080	0.654135
2_117	117000983-117995914	282	0.080	0.586466
1_43	43004228-43997742	327	0.080	0.621554
9_23	23001311-23999904	401	0.080	0.689223
7_32	32001446-32990197	418	0.080	0.686717
3_39	39000117-39997355	393	0.080	0.694236
7_24	24008497-24999666	371	0.080	0.676692
1_61	61000224-61998748	361	0.080	0.666667
1_48	48001833-48999249	417	0.080	0.719298
7_3	3000684-3998134	410	0.080	0.694236
6_22	22000121-22996061	399	0.080	0.689223
2_3	3005807-3996075	329	0.080	0.614035
2_13	13003360-13998909	291	0.080	0.611529
19_0	8216-995529	477	0.080	0.719298
1_86	86005235-86998417	361	0.080	0.676692
9_6	6006890-6998596	482	0.080	0.784461
3_106	106005694-106988576	384	0.080	0.691729
4_12	12000065-12998967	350	0.080	0.659148
2_65	65002987-65999518	337	0.080	0.656642
1_175	175003078-175996880	348	0.080	0.681704
2_68	68003626-68997358	308	0.080	0.598997
5_35	35006648-35995637	282	0.080	0.546366
1_192	192000815-192997114	393	0.080	0.681704
4_83	83001010-83997289	310	0.080	0.586466
3_98	98001604-98998990	293	0.080	0.56391
8_17	17001478-17995652	459	0.080	0.711779
3_42	42003831-42998346	347	0.080	0.666667
6_12	12001702-12998278	373	0.080	0.674185
3_28	28001025-28998185	331	0.080	0.651629
13_10	10002778-10997692	379	0.080	0.654135
1_33	33001775-33998234	387	0.080	0.671679
6_20	20013603-20999470	464	0.080	0.766917
3_13	13003454-13999985	314	0.080	0.581454
2_92	92000457-92998761	255	0.080	0.551378
2_132	132002106-132998425	268	0.080	0.551378
3_82	82000697-82998896	343	0.080	0.654135
15_3	3002321-3995337	527	0.080	0.824561
13_8	8000885-8998322	445	0.080	0.691729
1_89	89000395-89998645	370	0.080	0.689223
11_18	18001466-18994696	403	0.080	0.686717
1_0	10242-997412	322	0.080	0.601504
7_5	5002537-5999977	373	0.080	0.661654
18_7	7000316-7999684	435	0.080	0.679198
3_81	81008610-81995646	333	0.080	0.641604
3_0	24281-993284	363	0.080	0.639098
6_6	6001033-6998658	402	0.080	0.736842
5_46	46000853-46999912	374	0.080	0.669173
7_35	35001712-35996723	388	0.080	0.64411
27_4	4108329-4999960	495	0.080	0.734336
2_115	115004723-115999263	304	0.080	0.606516
1_161	161000096-161996976	236	0.080	0.546366
11_10	10000131-10995895	505	0.080	0.756892
1_68	68000845-68994689	414	0.080	0.669173
13_17	17000131-17998760	321	0.080	0.634085
3_25	25002990-25997361	312	0.080	0.616541
1_147	147004654-147991671	303	0.080	0.631579
6_15	15000973-15996678	407	0.080	0.679198
12_19	19000363-19922740	482	0.080	0.73183
25_2	2001192-2887176	512	0.080	0.769424
1_85	85000672-85998899	359	0.080	0.671679
6_28	28003701-28998758	452	0.080	0.736842
8_14	14000656-14999112	435	0.080	0.746867
3_15	15006149-15999193	382	0.080	0.669173
6_10	10008458-10998696	415	0.080	0.684211
3_23	23000202-23998205	317	0.080	0.596491
1_172	172002886-172999969	377	0.080	0.666667
1_57	57000875-57997976	342	0.080	0.611529
3_45	45000737-45998872	394	0.080	0.661654
8_8	8001874-8998934	349	0.080	0.616541
2_128	128001580-128996786	280	0.080	0.538847
4_42	42002595-42994828	305	0.080	0.62406
1_138	138000206-138999541	314	0.080	0.596491
2_131	131000463-131999754	316	0.080	0.591479
7_33	33001480-33999284	438	0.080	0.671679
18_9	9007122-9994878	456	0.080	0.75188
3_30	30000897-30993376	386	0.080	0.661654
1_141	141000474-141990666	265	0.080	0.571429
3_40	40000761-40999517	393	0.080	0.66416
3_31	31000133-31998824	409	0.080	0.716792
3_63	63009968-63997299	307	0.080	0.558897
2_20	20002801-20997718	306	0.080	0.586466
1_125	125000203-125995962	319	0.080	0.591479
7_18	18002161-18998345	405	0.080	0.684211
3_68	68000513-68998202	350	0.080	0.649123
3_51	51000317-51994666	365	0.080	0.631579
2_126	126002785-126997805	306	0.080	0.60401
1_185	185000255-185998748	402	0.080	0.646617
3_64	64003730-64999482	280	0.080	0.601504
18_1	1000133-1868661	573	0.080	0.796992
3_80	80000782-80997934	367	0.080	0.654135
1_163	163002258-163997718	216	0.080	0.531328
1_26	26002113-26999593	359	0.080	0.66416
4_25	25001584-25997367	337	0.080	0.62406
13_14	14004880-14996106	427	0.080	0.681704
5_50	50003212-50995203	367	0.080	0.686717
7_2	2000697-2998804	386	0.080	0.691729
2_69	69000098-69998889	275	0.080	0.578947
1_14	14001980-14997821	333	0.070	0.649123
3_78	78003719-78999327	367	0.070	0.62406
5_4	4001030-4998792	286	0.070	0.561404
7_34	34002563-34996749	369	0.070	0.646617
3_48	48006210-48999018	389	0.070	0.631579
19_9	9001097-9972338	343	0.070	0.661654
1_49	49002211-49997561	396	0.070	0.651629
4_76	76004898-76999095	297	0.070	0.588972
8_16	16004081-16999309	459	0.070	0.746867
3_50	50003330-50995571	335	0.070	0.606516
1_60	60004355-60997051	373	0.070	0.629073
6_2	2000729-2999246	419	0.070	0.686717
4_32	32003023-32999605	354	0.070	0.651629
2_42	42004976-42998628	339	0.070	0.62406
2_142	142000020-142994191	279	0.070	0.581454
2_44	44000126-44997161	333	0.070	0.626566
3_100	100001846-100996655	371	0.070	0.649123
4_26	26006635-26998818	359	0.070	0.64411
3_19	19002818-19995136	356	0.070	0.649123
13_15	15001871-15998451	425	0.070	0.684211
3_93	93001659-93994973	307	0.070	0.611529
8_15	15001133-15998397	401	0.070	0.629073
2_145	145001359-145998779	345	0.070	0.626566
1_50	50001254-50997980	367	0.070	0.691729
1_80	80001060-80995276	378	0.070	0.656642
4_56	56006842-56994397	332	0.070	0.639098
8_12	12001823-12998346	322	0.070	0.586466
1_76	76002358-76997010	301	0.070	0.591479
2_17	17003025-17998177	316	0.070	0.614035
3_66	66000719-66994571	334	0.070	0.66416
5_19	19005709-19998127	330	0.070	0.601504
2_133	133000519-133998978	207	0.070	0.481203
1_2	2000227-2999255	379	0.070	0.661654
1_66	66000175-66999272	354	0.070	0.636591
3_56	56000993-56999223	412	0.070	0.671679
20_1	1003560-1996832	391	0.070	0.634085
1_70	70004336-70995519	334	0.070	0.601504
4_77	77004078-77999527	342	0.070	0.614035
3_16	16001747-16998514	352	0.070	0.649123
4_53	53005386-53996907	345	0.070	0.646617
3_46	46000857-46998703	356	0.070	0.66416
3_4	4001560-4998769	386	0.070	0.659148
4_45	45003114-45998700	309	0.070	0.606516
8_9	9018734-9995426	330	0.070	0.626566
1_6	6001978-6999769	344	0.070	0.598997
1_181	181001172-181996465	345	0.070	0.619048
13_1	1002574-1999797	230	0.070	0.521303
4_80	80000362-80992376	297	0.070	0.58396
3_29	29001173-29999617	267	0.070	0.571429
1_128	128002385-128997272	316	0.070	0.609023
4_43	43001322-43998491	364	0.070	0.619048
1_47	47003874-47999987	398	0.070	0.651629
11_3	3327637-3998325	252	0.070	0.561404
2_48	48002673-48999819	327	0.070	0.611529
1_123	123022185-123999385	368	0.070	0.641604
3_20	20000278-20993819	388	0.070	0.686717
3_73	73000044-73996184	337	0.070	0.661654
1_45	45001631-45998217	364	0.070	0.639098
3_58	58004742-58998514	298	0.070	0.581454
2_15	15002550-15995197	290	0.070	0.58396
2_36	36000394-36998853	304	0.070	0.609023
3_74	74001640-74999708	338	0.070	0.646617
3_54	54013109-54998896	360	0.070	0.636591
4_52	52000121-52999436	329	0.070	0.634085
2_106	106002057-106999646	288	0.070	0.571429
2_108	108000662-108999223	320	0.070	0.593985
1_81	81008377-81994832	370	0.070	0.656642
1_82	82001576-82993071	401	0.070	0.656642
1_129	129001445-129996229	313	0.070	0.60401
2_107	107004694-107995223	346	0.070	0.621554
3_57	57002054-57991099	263	0.070	0.576441
1_41	41004327-41995642	324	0.070	0.58396
2_103	103000146-103995409	319	0.070	0.581454
3_69	69003508-69999495	304	0.070	0.576441
5_21	21002410-21994735	285	0.070	0.56391
6_34	34000326-34999419	454	0.070	0.719298
2_76	76004277-76994414	335	0.070	0.62406
2_139	139006761-139999004	329	0.070	0.656642
1_122	122000993-122995823	344	0.070	0.636591
1_95	95000998-95999506	330	0.070	0.649123
2_7	7000241-7998001	309	0.070	0.558897
1_96	96003254-96999948	336	0.070	0.629073
1_1	1003228-1999125	294	0.070	0.568922
4_82	82001647-82992049	308	0.070	0.60401
2_114	114004113-114995221	257	0.070	0.506266
3_52	52002322-52998489	387	0.070	0.681704
5_13	13000954-13999219	347	0.070	0.636591
3_99	99000159-99999279	325	0.070	0.598997
27_5	5000332-5605060	333	0.070	0.606516
4_66	66009577-66998777	272	0.070	0.553885
1_29	29001510-29999595	370	0.070	0.66416
1_180	180007233-180998995	374	0.070	0.66416
13_16	16002637-16998078	499	0.070	0.694236
2_54	54009785-54999069	273	0.070	0.506266
1_107	107000175-107999246	382	0.070	0.706767
13_12	12000451-12999639	408	0.070	0.666667
4_62	62006273-62997901	289	0.070	0.566416
7_21	21003096-21997736	366	0.070	0.641604
1_105	105000541-105997476	391	0.070	0.691729
2_19	19004950-19994334	275	0.070	0.578947
3_91	91001655-91999970	358	0.070	0.671679
1_88	88007125-88998272	349	0.070	0.659148
4_68	68001472-68997364	345	0.070	0.634085
1_84	84002231-84998915	409	0.070	0.689223
4_34	34001177-34999560	348	0.070	0.659148
5_15	15000770-15998814	314	0.070	0.601504
3_77	77003653-77996188	336	0.070	0.659148
3_5	5001208-5999092	338	0.070	0.641604
3_61	61002343-61996382	300	0.070	0.616541
5_22	22004328-22995297	281	0.070	0.578947
1_39	39000098-39997444	378	0.070	0.669173
2_146	146002741-146997254	285	0.070	0.588972
1_98	98002972-98999843	309	0.070	0.619048
1_119	119003727-119999736	325	0.070	0.619048
9_12	12005866-12997791	469	0.070	0.759399
13_11	11003927-11999395	426	0.070	0.686717
3_22	22001404-22998440	352	0.070	0.621554
25_0	5825-999786	280	0.070	0.536341
1_79	79001243-79999317	360	0.070	0.629073
4_21	21001741-21999067	345	0.070	0.588972
2_47	47000713-47999595	324	0.070	0.598997
7_8	8003124-8997158	276	0.060	0.54386
3_109	109003989-109990022	412	0.060	0.696742
4_27	27000372-27994859	265	0.060	0.606516
5_34	34003454-34981535	304	0.060	0.556391
3_18	18000047-18998324	383	0.060	0.661654
1_32	32004848-32996905	306	0.060	0.609023
3_71	71001121-71998408	378	0.060	0.626566
7_29	29003303-29998961	402	0.060	0.711779
2_116	116001330-116998389	285	0.060	0.581454
3_7	7002535-7998141	357	0.060	0.649123
3_37	37001157-37993685	285	0.060	0.568922
2_61	61003805-61992322	255	0.060	0.541353
2_148	148001374-148990328	326	0.060	0.629073
2_88	88000219-88998286	277	0.060	0.593985
2_135	135000313-135950768	310	0.060	0.629073
2_16	16000151-16998562	352	0.060	0.649123
2_34	34003561-34996555	296	0.060	0.568922
4_1	1000448-1997625	296	0.060	0.631579
1_124	124002754-124996146	367	0.060	0.661654
1_59	59000685-59999797	357	0.060	0.651629
3_14	14005101-14999520	313	0.060	0.639098
5_36	36007779-36999672	370	0.060	0.639098
1_117	117006518-117996403	284	0.060	0.548872
1_13	13003777-13998667	290	0.060	0.58396
2_64	64002255-64995504	320	0.060	0.593985
1_100	100003420-100988805	281	0.060	0.516291
3_8	8003076-8999273	387	0.060	0.646617
4_23	23000814-23999910	370	0.060	0.679198
4_29	29000748-29994795	333	0.060	0.614035
4_40	40001790-40998594	338	0.060	0.631579
1_114	114010647-114999023	392	0.060	0.661654
3_83	83000095-83999534	367	0.060	0.601504
2_86	86000058-86898766	218	0.060	0.468672
1_56	56000162-56998456	358	0.060	0.64411
5_29	29000354-29995193	313	0.060	0.629073
2_29	29004781-29996746	323	0.060	0.629073
1_64	64000330-64998812	314	0.060	0.614035
16_0	14092-605987	244	0.060	0.513784
4_84	84002233-84998440	353	0.060	0.598997
2_9	9012190-9990590	310	0.060	0.60401
2_140	140001635-140995753	327	0.060	0.60401
2_22	22138978-22996354	268	0.060	0.581454
1_77	77001265-77994942	324	0.060	0.641604
10_5	5000352-5976862	515	0.060	0.77193
6_18	18001694-18998825	378	0.060	0.636591
4_41	41004144-41988608	262	0.060	0.553885
3_26	26000884-26999094	353	0.060	0.639098
2_129	129000006-129996848	295	0.060	0.598997
2_113	113001416-113992364	267	0.060	0.551378
1_191	191012183-191998530	313	0.060	0.581454
2_134	134014144-134998549	247	0.060	0.513784
2_127	127001901-127991942	266	0.060	0.516291
1_149	149008073-149996423	276	0.060	0.548872
3_60	60005057-60999555	320	0.060	0.60401
1_10	10002413-10995367	276	0.060	0.536341
1_99	99010355-99999595	303	0.060	0.606516
3_10	10001439-10995437	319	0.060	0.636591
6_1	1001852-1996207	388	0.060	0.671679
3_2	2000032-2998867	328	0.060	0.654135
1_174	174005292-174999542	340	0.060	0.60401
1_15	15000921-15999960	336	0.060	0.621554
2_30	30004050-30999519	329	0.060	0.626566
4_20	20004361-20999751	269	0.060	0.516291
4_81	81001865-81996034	296	0.060	0.581454
1_187	187010957-187999263	351	0.060	0.601504
2_104	104002020-104998000	287	0.060	0.591479
4_35	35008890-35999840	331	0.060	0.649123
4_14	14004802-14994223	304	0.060	0.576441
5_56	56001042-56998640	321	0.060	0.614035
5_20	20000972-20998261	328	0.060	0.598997
1_158	158000773-158998005	288	0.060	0.546366
7_19	19000238-19998381	380	0.060	0.611529
1_78	78000931-78998024	298	0.060	0.606516
1_67	67000674-67998678	316	0.060	0.62406
2_97	97000549-97998490	303	0.060	0.581454
2_91	91002179-91999701	259	0.060	0.536341
4_30	30000957-30999840	312	0.060	0.568922
14_13	13001684-13996547	452	0.060	0.709273
1_72	72001446-72997827	308	0.060	0.614035
6_17	17000075-17999876	415	0.060	0.639098
12_0	74179-998917	366	0.060	0.654135
1_183	183004278-183998348	338	0.060	0.611529
4_13	13000613-13999846	327	0.060	0.634085
7_6	6001174-6996364	260	0.060	0.483709
1_9	9002897-9999448	290	0.060	0.571429
4_39	39000705-39999666	294	0.060	0.588972
1_159	159003135-159999296	271	0.060	0.536341
3_90	90008293-90992375	306	0.060	0.56391
4_55	55003562-55997696	260	0.060	0.531328
6_19	19001309-19923002	407	0.060	0.674185
2_46	46005192-46996287	352	0.060	0.606516
4_10	10005906-10997575	329	0.060	0.593985
1_20	20003201-20999694	356	0.060	0.651629
4_22	22003900-22997628	354	0.060	0.649123
2_56	56009150-56997515	293	0.060	0.578947
1_69	69000578-69990723	319	0.060	0.634085
3_44	44001824-44999285	313	0.060	0.588972
3_72	72000979-72995643	340	0.060	0.659148
2_130	130000481-130998287	286	0.060	0.533835
1_16	16002529-16994517	346	0.060	0.606516
3_36	36002067-36995251	297	0.060	0.60401
4_17	17003745-17997977	346	0.060	0.616541
1_116	116024185-116998165	317	0.060	0.593985
1_179	179001074-179999169	331	0.060	0.596491
3_55	55005401-55996150	319	0.060	0.56391
3_43	43000680-43998113	339	0.060	0.581454
3_89	89000059-89994428	275	0.060	0.541353
5_18	18005281-18986761	279	0.060	0.541353
1_22	22002398-22988765	358	0.060	0.598997
4_28	28001305-28997654	248	0.050	0.483709
2_90	90003701-90999856	300	0.050	0.556391
1_137	137000784-137999605	369	0.050	0.674185
2_89	89003787-89997478	293	0.050	0.598997
18_10	10000907-10999507	339	0.050	0.593985
1_102	102001483-102999615	318	0.050	0.581454
4_31	31001400-31999341	297	0.050	0.54386
4_70	70000654-70997711	242	0.050	0.493734
3_34	34001105-34995047	376	0.050	0.671679
2_35	35001420-35998533	242	0.050	0.483709
2_6	6003435-6996124	313	0.050	0.619048
2_1	1000653-1995602	267	0.050	0.536341
9_11	11000117-11998979	397	0.050	0.631579
14_0	50084-999797	428	0.050	0.741855
2_110	110000921-110995311	282	0.050	0.548872
1_46	46003333-46999340	323	0.050	0.609023
2_84	84002075-84999415	303	0.050	0.593985
2_83	83001834-83997168	256	0.050	0.558897
2_37	37023380-37992884	300	0.050	0.593985
3_49	49003955-49996799	309	0.050	0.558897
2_78	78000918-78977253	275	0.050	0.52381
2_12	12004058-12999936	299	0.050	0.581454
3_108	108000266-108999411	363	0.050	0.659148
2_99	99005572-99999029	271	0.050	0.561404
2_141	141004918-141992858	273	0.050	0.528822
13_18	18000609-18379348	100	0.050	0.293233
1_58	58002800-58998134	352	0.050	0.616541
3_62	62000025-62995422	289	0.050	0.56391
5_17	17004254-17999180	304	0.050	0.621554
7_1	1026633-1999224	314	0.050	0.586466
1_94	94002604-94997391	314	0.050	0.581454
5_28	28000344-28996407	391	0.050	0.629073
3_12	12224444-12999119	267	0.050	0.556391
1_3	3000135-3999701	304	0.050	0.578947
1_93	93002517-93999679	323	0.050	0.606516
4_74	74001668-74988693	262	0.050	0.546366
2_59	59001048-59997211	229	0.050	0.503759
3_105	105013262-105999391	347	0.050	0.593985
1_121	121004601-121998086	361	0.050	0.674185
2_32	32001786-32998224	210	0.050	0.506266
2_96	96002502-96996274	263	0.050	0.581454
4_4	4003790-4994926	311	0.050	0.593985
15_0	41526-998020	267	0.050	0.52381
4_2	2000372-2997067	328	0.050	0.619048
8_11	11025887-11997067	205	0.050	0.446115
1_173	173005650-173997232	335	0.050	0.586466
4_0	50180-996144	300	0.050	0.598997
5_33	33000920-33998426	288	0.050	0.531328
2_147	147001875-147999277	278	0.050	0.56391
2_98	98001528-98996645	297	0.050	0.606516
4_3	3005385-3999498	325	0.050	0.571429
2_105	105004198-105992778	292	0.050	0.588972
1_113	113000729-113979478	309	0.050	0.553885
2_112	112003482-112995482	291	0.050	0.553885
1_23	23001712-23998010	330	0.050	0.626566
2_81	81000547-81999912	263	0.050	0.531328
3_17	17000437-17994012	361	0.050	0.598997
1_21	21007210-21998931	314	0.050	0.596491
4_37	37011456-37995028	294	0.050	0.586466
1_115	115001140-115999819	339	0.050	0.636591
2_8	8000839-8999238	300	0.050	0.596491
2_85	85007540-85992348	306	0.050	0.58396
4_75	75000655-75992482	240	0.050	0.496241
4_8	8006247-8999885	291	0.050	0.56391
1_12	12000455-12999010	337	0.050	0.614035
2_123	123000283-123994420	211	0.050	0.41604
2_138	138003722-138999926	313	0.050	0.609023
4_51	51000243-51999782	298	0.050	0.531328
1_52	52000127-52998004	380	0.050	0.694236
2_51	51000883-51998771	188	0.050	0.370927
1_184	184000347-184995531	331	0.050	0.629073
1_28	28003314-28999249	331	0.050	0.611529
2_137	137005397-137998431	285	0.050	0.588972
1_164	164002665-164997944	273	0.050	0.521303
3_70	70002059-70995675	263	0.050	0.533835
4_5	5005829-5997346	284	0.050	0.56391
4_16	16001139-16998635	319	0.050	0.573935
8_2	2001996-2997611	265	0.050	0.493734
4_11	11002130-11992611	298	0.050	0.521303
4_44	44003572-44996222	297	0.050	0.598997
2_58	58005638-58998616	285	0.050	0.553885
3_87	87003977-87996181	356	0.050	0.649123
1_42	42009386-42999329	260	0.050	0.546366
5_6	6391342-6999673	245	0.050	0.521303
22_0	11040-998870	216	0.050	0.481203
2_0	22397-995408	228	0.050	0.516291
2_95	95000038-95993890	191	0.050	0.423559
2_45	45009480-45999159	327	0.050	0.60401
1_73	73001573-73877750	161	0.050	0.446115
3_86	86000672-86998715	334	0.050	0.558897
5_14	14002078-14987116	198	0.050	0.406015
2_70	70002582-70995838	204	0.050	0.41604
1_24	24001443-24994263	275	0.040	0.506266
3_53	53000640-53993477	316	0.040	0.629073
11_19	19001109-19997265	341	0.040	0.614035
1_54	54001671-54992374	227	0.040	0.503759
3_9	9000982-9999622	333	0.040	0.586466
2_93	93006555-93994443	234	0.040	0.501253
1_18	18005747-18988390	257	0.040	0.551378
1_160	160006925-160998084	187	0.040	0.408521
2_111	111000887-111999321	278	0.040	0.561404
2_94	94002120-94997147	250	0.040	0.496241
1_101	101003750-101993781	297	0.040	0.56391
2_143	143007617-143982777	239	0.040	0.486216
2_50	50001247-50998670	228	0.040	0.498747
2_124	124006387-124988511	186	0.040	0.431078
1_62	62000024-62998063	291	0.040	0.56391
2_33	33007107-33998193	273	0.040	0.516291
2_136	136229298-136991512	193	0.040	0.438596
1_194	194000420-194998901	328	0.040	0.616541
8_1	1027422-1999902	174	0.040	0.408521
5_5	5002083-5807928	236	0.040	0.486216
2_57	57004499-57994157	275	0.040	0.516291
4_18	18000247-18832896	205	0.040	0.43609
4_6	6001408-6995017	263	0.040	0.508772
2_71	71002370-71989357	221	0.040	0.431078
5_2	2002587-2995845	165	0.040	0.390977
1_126	126001632-126993345	234	0.040	0.486216
1_4	4003068-4998207	284	0.040	0.548872
1_53	53002697-53997943	325	0.040	0.58396
9_0	552762-997916	210	0.040	0.443609
5_30	30001461-30994841	268	0.040	0.498747
4_73	73009277-73991941	293	0.040	0.576441
2_149	149000875-149517792	89	0.040	0.285714
3_88	88005738-88983251	347	0.040	0.606516
4_38	38007175-38997248	279	0.040	0.536341
4_7	7010820-7995092	235	0.040	0.473684
1_8	8001671-8999996	204	0.040	0.471178
2_28	28002321-28996876	203	0.040	0.408521
2_26	26073012-26999450	182	0.040	0.41604
1_19	19003354-19999353	262	0.040	0.533835
3_85	85013966-85998902	244	0.040	0.52381
1_7	7001361-7998739	300	0.040	0.596491
2_11	11003135-11998606	227	0.040	0.488722
2_79	79001125-79999675	243	0.040	0.463659
2_72	72018891-72997698	204	0.040	0.428571
3_11	11001927-11690099	243	0.040	0.506266
2_80	80003122-80997612	274	0.040	0.531328
3_84	84002311-84998326	228	0.040	0.473684
7_1	1045201-1790619	149	0.040	0.378446
1_5	5004296-5997471	279	0.040	0.531328
2_109	109004728-109998854	241	0.040	0.518797
1_63	63001124-63995624	276	0.040	0.531328
2_100	100001014-100997520	207	0.040	0.471178
1_157	157001857-157998434	249	0.040	0.518797
1_17	17001076-17996923	242	0.040	0.513784
4_15	15000769-15999159	287	0.040	0.526316
5_32	32001226-32997980	205	0.040	0.348371
4_36	36003578-36995313	256	0.040	0.483709
7_0	156342-997983	212	0.040	0.463659
2_120	120000142-120837617	134	0.030	0.293233
5_3	3004086-3995567	150	0.030	0.390977
2_24	24001857-24998269	238	0.030	0.466165
2_87	87024502-87998891	196	0.030	0.390977
2_73	73003968-73995869	169	0.030	0.333333
1_27	27000790-27995808	245	0.030	0.486216
2_27	27034337-27992309	165	0.030	0.418546
2_144	144002138-144998010	219	0.030	0.433584
2_118	118000748-118991333	187	0.030	0.421053
4_47	47000597-47992483	258	0.030	0.556391
4_72	72081983-72990211	215	0.030	0.45614
4_19	19360087-19998058	146	0.030	0.343358
4_9	9001502-9999279	296	0.030	0.561404
6_0	517174-997749	174	0.030	0.398496
17_0	662070-999997	141	0.030	0.368421
18_0	82987-997260	297	0.030	0.571429
2_53	53000299-53984167	106	0.030	0.290727
7_0	39605-995954	154	0.030	0.320802
1_120	120011209-120997531	252	0.030	0.493734
4_54	54002115-54999299	299	0.030	0.596491
10_0	509881-999195	177	0.030	0.383459
2_122	122000094-122989055	172	0.030	0.388471
2_74	74002335-74992210	158	0.030	0.358396
27_0	4685-984466	141	0.030	0.338346
1_97	97001132-97998070	183	0.020	0.390977
7_7	7006436-7999380	84	0.020	0.210526
1_196	196000017-196199135	93	0.020	0.265664
3_111	111002147-111279784	81	0.020	0.20802
13_0	589638-998207	102	0.020	0.253133
2_82	82001969-82999092	96	0.020	0.245614
8_29	29000182-29930152	217	0.020	0.488722
1_55	55021353-55996266	104	0.020	0.238095
6_35	35001335-35428840	132	0.020	0.288221
10_20	20000294-20412234	87	0.020	0.218045
1_127	127000401-127996789	103	0.020	0.238095
2_52	52002456-52995225	65	0.010	0.175439
5_31	31000460-31997967	119	0.010	0.285714
2_75	75011096-75999391	122	0.010	0.343358
11_20	20000034-20200990	54	0.010	0.135338
2_121	121333669-121997686	159	0.010	0.328321
26_5	5000429-5289444	115	0.010	0.285714
4_71	71001596-71286509	61	0.010	0.142857
2_119	119079971-119998077	79	0.010	0.197995
14_15	15000636-15549029	11	0.010	0.027569
1_75	75168308-75998477	42	0.010	0.117794
8_10	10002013-10079546	20	0.010	0.06015
9_24	24000358-24061055	26	0.000	0.085213
2_25	25002058-25293870	43	0.000	0.095238
7_0	73370-156051	24	0.000	0.080201
7_1	1000656-1041524	15	0.000	0.052632
1_74	74028301-74608133	17	0.000	0.025063
20_14	14007690-14098655	17	0.000	0.0401
18_11	11017173-11017173	1	0.000	0.002506

## Sheet: SKW
Additional File 8 - An excel file with thecharacterization of all the SNP windows analyzed including the proportion of the genetic variance explained by each one
GGA_Mb	Window (first – last position)	Number of SNP/ window	Proportion of genetic variance explained by the SNP window	PPA
15_6	6000311-6999944	544	0.730	0.892231
27_3	3000222-3997124	933	0.600	0.944862
24_5	5000105-5999010	778	0.560	0.912281
9_4	4000836-4999336	482	0.520	0.854637
28_2	2000868-2999362	672	0.510	0.937343
22_4	4000760-4676714	1035	0.500	0.962406
1_143	143002040-143996388	345	0.500	0.799499
17_3	3002015-3999541	708	0.470	0.904762
4_52	52000121-52999436	329	0.430	0.746867
6_25	25001721-25999547	496	0.410	0.824561
21_2	2000258-2999901	866	0.400	0.949875
10_11	11000334-11995631	687	0.380	0.912281
15_12	12000000-12719992	261	0.360	0.634085
17_9	9000660-9997363	556	0.350	0.857143
4_53	53005386-53996907	345	0.330	0.761905
2_90	90003701-90999856	300	0.320	0.719298
1_0	10242-997412	322	0.310	0.73183
1_166	166000511-166999195	390	0.290	0.739348
19_6	6000751-6999373	699	0.290	0.889724
10_8	8002511-8999576	760	0.290	0.892231
10_9	9001929-9999999	684	0.280	0.894737
1_10	10002413-10995367	276	0.280	0.676692
1_8	8001671-8999996	204	0.270	0.58396
7_10	10002707-10995068	331	0.270	0.73183
18_5	5003077-5998715	699	0.270	0.902256
27_2	2000333-2999344	1089	0.270	0.964912
20_8	8001318-8999959	544	0.260	0.824561
9_3	3000364-3999700	490	0.260	0.81203
24_1	1000070-1999963	960	0.240	0.952381
9_7	7000147-7998866	515	0.240	0.81203
10_7	7000336-7998549	592	0.240	0.842105
19_4	4000523-4998547	642	0.240	0.849624
21_1	1001186-1999733	937	0.240	0.949875
26_3	3000141-3998650	998	0.230	0.954887
9_22	22000680-22998001	593	0.230	0.867168
21_4	4002065-4998273	979	0.230	0.9599
21_5	5001208-5999307	1100	0.230	0.967419
24_3	3000265-3999713	944	0.230	0.952381
6_27	27000325-27999574	521	0.230	0.804511
5_57	57000598-57999018	416	0.230	0.736842
21_3	3001322-3998996	913	0.230	0.944862
7_13	13000932-13996236	502	0.220	0.781955
18_8	8001465-8991930	734	0.220	0.887218
6_28	28003701-28998758	452	0.220	0.794486
7_18	18002161-18998345	405	0.220	0.774436
1_2	2000227-2999255	379	0.220	0.714286
23_4	4000469-4998607	838	0.220	0.914787
10_4	4000118-4997069	644	0.210	0.87218
7_25	25001370-25999993	386	0.210	0.73183
6_33	33001669-33995942	484	0.210	0.789474
4_50	50000237-50997795	289	0.210	0.596491
26_4	4000618-4999719	806	0.210	0.914787
10_12	12003810-12973953	642	0.210	0.839599
24_0	8879-999869	748	0.210	0.854637
14_14	14000126-14990913	552	0.210	0.839599
9_5	5000912-5998634	495	0.210	0.827068
10_10	10001841-10998251	713	0.200	0.914787
1_122	122000993-122995823	344	0.200	0.706767
28_0	24369-999295	883	0.200	0.937343
15_5	5000057-5999958	619	0.200	0.85213
17_6	6001467-6998184	670	0.200	0.887218
6_24	24001009-24998495	465	0.200	0.77193
26_2	2000388-2999606	904	0.190	0.927318
9_20	20001952-20998960	513	0.190	0.802005
1_167	167001200-167998892	397	0.190	0.759399
1_9	9002897-9999448	290	0.190	0.639098
27_1	1014447-1999479	724	0.190	0.894737
23_2	2003312-2997170	788	0.190	0.899749
12_18	18004438-18999471	557	0.190	0.814536
19_9	9001097-9972338	343	0.180	0.684211
19_3	3000727-3999383	766	0.180	0.892231
19_2	2000430-2999775	658	0.180	0.859649
8_19	19001399-19997396	451	0.180	0.77193
14_3	3001973-3999889	549	0.180	0.834586
5_55	55000427-55995825	357	0.180	0.741855
14_1	1002891-1999306	676	0.180	0.877193
14_2	2000438-2999263	624	0.180	0.857143
24_2	2000563-2999273	829	0.180	0.894737
1_108	108001430-108998468	433	0.180	0.766917
7_16	16000378-16998122	425	0.180	0.726817
4_49	49001697-49998084	323	0.170	0.676692
24_4	4001256-4997883	776	0.170	0.879699
12_19	19000363-19922740	482	0.170	0.77193
1_65	65000069-65997098	353	0.170	0.671679
18_6	6000481-6999386	699	0.170	0.864662
17_2	2000249-2999617	642	0.170	0.882205
17_4	4000959-4999668	737	0.170	0.917293
21_6	6001925-6815670	698	0.170	0.879699
9_2	2001354-2998908	532	0.170	0.839599
19_1	1000224-1999134	684	0.170	0.862155
1_190	190000986-190999922	385	0.170	0.744361
2_31	31002183-31998250	301	0.170	0.60401
23_1	1000758-1999878	843	0.170	0.907268
17_8	8000497-8999248	724	0.170	0.87218
15_7	7002111-7999932	598	0.170	0.842105
6_29	29001552-29999184	482	0.170	0.789474
10_2	2001672-2999942	632	0.170	0.854637
26_0	13642-999374	573	0.170	0.857143
3_26	26000884-26999094	353	0.170	0.719298
2_89	89003787-89997478	293	0.170	0.64411
22_3	3000446-3999675	540	0.170	0.799499
11_6	6000357-6999911	589	0.170	0.829574
23_3	3000994-3997153	890	0.160	0.9198
19_8	8000233-8996860	647	0.160	0.847118
6_34	34000326-34999419	454	0.160	0.796992
20_7	7000004-7998579	475	0.160	0.761905
4_56	56006842-56994397	332	0.160	0.66416
14_9	9000607-9998401	576	0.160	0.842105
7_3	3000684-3998134	410	0.160	0.726817
2_84	84002075-84999415	303	0.160	0.669173
8_18	18000933-18999870	432	0.160	0.701754
7_26	26003622-26999366	469	0.160	0.764411
19_7	7004176-7998991	650	0.150	0.854637
14_7	7000562-7997901	620	0.150	0.847118
27_4	4108329-4999960	495	0.150	0.802005
17_5	5001905-5999595	572	0.150	0.799499
2_64	64002255-64995504	320	0.150	0.64411
10_16	16001397-16994329	657	0.150	0.827068
5_45	45004270-45999760	378	0.150	0.726817
20_2	2001696-2999939	522	0.150	0.847118
5_16	16000805-16998250	328	0.150	0.686717
1_11	11003162-11999313	338	0.150	0.651629
17_1	1000299-1995452	646	0.150	0.842105
1_91	91001335-91999254	344	0.150	0.686717
28_1	1001694-1998971	657	0.150	0.887218
7_17	17000545-17999298	428	0.150	0.766917
26_1	1002598-1999851	662	0.150	0.859649
10_1	1000852-1996855	702	0.150	0.87218
1_89	89000395-89998645	370	0.150	0.721804
1_85	85000672-85998899	359	0.150	0.674185
9_19	19000810-19994411	613	0.150	0.864662
15_11	11000837-11999795	568	0.150	0.842105
4_33	33010218-33999667	364	0.150	0.684211
4_51	51000243-51999782	298	0.150	0.626566
2_112	112003482-112995482	291	0.150	0.639098
1_153	153001383-153997625	383	0.140	0.694236
1_144	144000086-144999110	380	0.140	0.699248
11_15	15000155-15999835	636	0.140	0.839599
7_23	23001680-23991879	431	0.140	0.736842
4_4	4003790-4994926	311	0.140	0.641604
14_8	8000346-8998930	566	0.140	0.802005
7_28	28002821-28999513	467	0.140	0.786967
11_14	14001094-14996123	576	0.140	0.844612
17_10	10000343-10922105	326	0.140	0.64411
23_0	8243-999433	736	0.140	0.887218
7_14	14004685-14996520	468	0.140	0.761905
11_0	62065-997948	424	0.140	0.73183
2_85	85007540-85992348	306	0.140	0.64411
6_23	23001925-23997583	405	0.140	0.691729
4_67	67001751-67989051	299	0.140	0.639098
1_192	192000815-192997114	393	0.140	0.669173
7_22	22000044-22998783	406	0.140	0.711779
5_52	52001366-52997823	451	0.140	0.781955
10_15	15000035-15998420	640	0.140	0.867168
2_76	76004277-76994414	335	0.140	0.659148
7_12	12000277-12998677	428	0.140	0.756892
10_14	14000980-14998393	653	0.130	0.847118
20_6	6003648-6997363	476	0.130	0.776942
15_9	9002743-9999015	641	0.130	0.847118
8_24	24008114-24998083	478	0.130	0.759399
2_65	65002987-65999518	337	0.130	0.646617
1_4	4003068-4998207	284	0.130	0.621554
11_5	5000641-5998062	481	0.130	0.754386
3_96	96001250-96996738	390	0.130	0.679198
9_1	1000417-1999765	546	0.130	0.754386
11_8	8001658-8996064	558	0.130	0.817043
12_15	15002886-15999715	579	0.130	0.789474
15_2	2000804-2999282	472	0.130	0.734336
10_3	3000312-3999639	696	0.130	0.87218
3_15	15006149-15999193	382	0.130	0.709273
1_170	170000315-170999129	432	0.130	0.716792
21_0	13225-993518	664	0.130	0.839599
9_10	10001054-10999916	509	0.130	0.779449
7_21	21003096-21997736	366	0.130	0.674185
7_20	20004771-20999643	435	0.130	0.759399
17_7	7000143-7999150	667	0.130	0.854637
14_11	11000915-11999159	652	0.130	0.862155
4_34	34001177-34999560	348	0.130	0.681704
5_53	53006745-53998976	422	0.130	0.764411
1_68	68000845-68994689	414	0.130	0.734336
1_191	191012183-191998530	313	0.120	0.626566
2_88	88000219-88998286	277	0.120	0.596491
2_86	86000058-86898766	218	0.120	0.516291
3_98	98001604-98998990	293	0.120	0.619048
8_17	17001478-17995652	459	0.120	0.779449
1_138	138000206-138999541	314	0.120	0.58396
6_20	20013603-20999470	464	0.120	0.764411
5_58	58001133-58996253	443	0.120	0.746867
25_1	1000996-1982441	691	0.120	0.889724
18_1	1000133-1868661	573	0.120	0.827068
8_16	16004081-16999309	459	0.120	0.761905
6_26	26001701-26998783	478	0.120	0.746867
6_17	17000075-17999876	415	0.120	0.709273
1_114	114010647-114999023	392	0.120	0.724311
3_18	18000047-18998324	383	0.120	0.724311
12_17	17000681-17999819	574	0.120	0.824561
20_4	4000143-4999255	504	0.120	0.784461
14_6	6001464-6995656	584	0.120	0.839599
18_3	3002958-3999218	634	0.120	0.862155
1_39	39000098-39997444	378	0.120	0.704261
5_51	51001967-51999633	441	0.120	0.699248
8_0	13672-994827	308	0.120	0.651629
2_83	83001834-83997168	256	0.120	0.588972
7_11	11000439-11996874	431	0.120	0.764411
20_11	11001719-11996443	503	0.120	0.756892
15_1	1002290-1998062	508	0.120	0.802005
4_68	68001472-68997364	345	0.120	0.669173
3_27	27000210-27997762	363	0.120	0.671679
18_2	2033439-2999727	638	0.120	0.859649
7_15	15002312-15999688	365	0.120	0.66416
10_13	13002405-13999140	575	0.120	0.779449
1_137	137000784-137999605	369	0.120	0.691729
7_19	19000238-19998381	380	0.120	0.739348
2_16	16000151-16998562	352	0.120	0.639098
12_5	5000340-5999121	596	0.120	0.847118
9_15	15000216-15999852	483	0.120	0.799499
2_79	79001125-79999675	243	0.120	0.546366
6_19	19001309-19923002	407	0.120	0.729323
2_17	17003025-17998177	316	0.120	0.679198
20_5	5000651-5999452	492	0.120	0.784461
20_3	3001105-3997580	541	0.120	0.766917
2_69	69000098-69998889	275	0.120	0.553885
9_14	14001725-14997194	485	0.120	0.809524
7_33	33001480-33999284	438	0.110	0.73183
11_1	1005255-1998079	452	0.110	0.759399
9_9	9000575-9998295	547	0.110	0.809524
4_57	57000050-57999232	313	0.110	0.646617
10_6	6029693-6999012	527	0.110	0.789474
1_189	189002387-189998004	447	0.110	0.77193
9_6	6006890-6998596	482	0.110	0.774436
1_165	165000717-165999445	427	0.110	0.701754
15_4	4000820-4999664	603	0.110	0.837093
12_10	10001054-10998376	521	0.110	0.764411
1_79	79001243-79999317	360	0.110	0.656642
11_17	17002442-17997723	530	0.110	0.817043
1_50	50001254-50997980	367	0.110	0.679198
13_9	9003074-9999946	517	0.110	0.796992
3_4	4001560-4998769	386	0.110	0.694236
5_46	46000853-46999912	374	0.110	0.684211
6_32	32001747-32998116	516	0.110	0.794486
2_102	102003739-102994576	342	0.110	0.656642
8_15	15001133-15998397	401	0.110	0.729323
7_27	27000472-27998248	470	0.110	0.739348
9_21	21000594-21998754	622	0.110	0.834586
2_87	87024502-87998891	196	0.110	0.511278
6_31	31001205-31996232	472	0.110	0.764411
10_18	18000924-18998714	579	0.110	0.824561
8_21	21000699-21999361	445	0.110	0.744361
1_115	115001140-115999819	339	0.110	0.649123
2_63	63004924-63996713	323	0.110	0.616541
9_8	8000477-8995857	490	0.110	0.769424
20_12	12000087-12998691	551	0.110	0.784461
1_177	177000356-177994321	379	0.110	0.706767
1_31	31004761-31999153	372	0.110	0.729323
1_132	132003945-132998333	388	0.110	0.699248
3_22	22001404-22998440	352	0.110	0.659148
3_33	33001857-33998952	380	0.110	0.701754
1_95	95000998-95999506	330	0.110	0.634085
1_30	30001634-30998321	389	0.110	0.701754
12_4	4002400-4997551	444	0.110	0.716792
1_150	150001985-150992343	294	0.110	0.626566
1_14	14001980-14997821	333	0.110	0.654135
25_0	5825-999786	280	0.110	0.568922
11_7	7000304-7998782	465	0.110	0.756892
2_113	113001416-113992364	267	0.110	0.573935
28_4	4004758-4964406	278	0.110	0.629073
1_96	96003254-96999948	336	0.110	0.634085
1_175	175003078-175996880	348	0.110	0.64411
2_80	80003122-80997612	274	0.110	0.596491
18_4	4001669-4993319	615	0.110	0.83208
28_3	3000142-3988209	562	0.110	0.804511
5_47	47003017-47999085	284	0.110	0.591479
19_5	5000557-5998521	618	0.110	0.829574
14_4	4001151-4999941	516	0.110	0.781955
20_9	9002657-9990270	484	0.110	0.739348
1_45	45001631-45998217	364	0.110	0.671679
6_8	8002588-8996459	508	0.110	0.781955
6_5	5004430-5997582	456	0.110	0.711779
1_187	187010957-187999263	351	0.110	0.62406
7_6	6001174-6996364	260	0.110	0.588972
7_9	9002144-9998764	365	0.110	0.639098
4_5	5005829-5997346	284	0.110	0.621554
1_169	169004220-169999438	376	0.110	0.681704
8_4	4001015-4992901	434	0.110	0.726817
10_17	17001841-17999778	631	0.110	0.837093
14_5	5000251-5997834	592	0.110	0.779449
9_13	13000454-13998539	470	0.100	0.726817
13_7	7003772-7998970	517	0.100	0.761905
7_30	30001345-30998258	455	0.100	0.746867
12_16	16004430-16999550	533	0.100	0.809524
8_20	20004100-20998394	426	0.100	0.721804
7_31	31000070-31996005	470	0.100	0.746867
6_10	10008458-10998696	415	0.100	0.701754
6_22	22000121-22996061	399	0.100	0.666667
12_9	9002759-9998218	507	0.100	0.79198
1_184	184000347-184995531	331	0.100	0.681704
10_19	19001184-19998197	599	0.100	0.807018
8_14	14000656-14999112	435	0.100	0.744361
6_9	9000091-9999004	486	0.100	0.756892
3_83	83000095-83999534	367	0.100	0.649123
6_4	4003421-4997675	439	0.100	0.729323
4_17	17003745-17997977	346	0.100	0.674185
20_0	47223-999177	360	0.100	0.62406
13_6	6003685-6999594	513	0.100	0.794486
4_32	32003023-32999605	354	0.100	0.669173
12_11	11001448-11996593	482	0.100	0.786967
1_90	90000293-90996208	302	0.100	0.66416
1_47	47003874-47999987	398	0.100	0.721804
1_29	29001510-29999595	370	0.100	0.686717
11_12	12000479-12998947	557	0.100	0.779449
20_10	10009222-10998439	441	0.100	0.749373
1_60	60004355-60997051	373	0.100	0.699248
1_88	88007125-88998272	349	0.100	0.704261
6_15	15000973-15996678	407	0.100	0.686717
2_81	81000547-81999912	263	0.100	0.571429
13_8	8000885-8998322	445	0.100	0.759399
9_17	17002720-17999967	482	0.100	0.746867
6_14	14001935-14999572	480	0.100	0.766917
3_8	8003076-8999273	387	0.100	0.666667
2_101	101001617-101998789	322	0.100	0.621554
12_6	6000683-6997857	550	0.100	0.776942
8_7	7003352-7999901	479	0.100	0.716792
1_154	154000670-154998176	366	0.100	0.671679
11_11	11001215-11999242	528	0.100	0.789474
7_24	24008497-24999666	371	0.100	0.674185
8_27	27000365-27999759	443	0.100	0.734336
3_68	68000513-68998202	350	0.100	0.654135
8_23	23003003-23999911	452	0.100	0.75188
1_34	34000181-34997356	399	0.100	0.694236
4_61	61001499-61999721	347	0.100	0.641604
1_129	129001445-129996229	313	0.100	0.639098
15_10	10001717-10999147	528	0.100	0.754386
15_8	8003013-8999900	580	0.100	0.796992
1_193	193000093-193998457	459	0.100	0.749373
6_21	21000789-21999640	424	0.100	0.724311
1_12	12000455-12999010	337	0.100	0.62406
2_14	14000482-14999658	287	0.100	0.591479
1_146	146011196-146999886	390	0.100	0.684211
2_78	78000918-78977253	275	0.100	0.573935
1_183	183004278-183998348	338	0.100	0.656642
1_113	113000729-113979478	309	0.100	0.676692
3_86	86000672-86998715	334	0.100	0.593985
3_19	19002818-19995136	356	0.100	0.699248
4_62	62006273-62997901	289	0.100	0.646617
3_12	12224444-12999119	267	0.100	0.586466
3_65	65001841-65999833	315	0.100	0.649123
14_12	12001799-12990825	531	0.100	0.784461
7_5	5002537-5999977	373	0.100	0.671679
1_84	84002231-84998915	409	0.100	0.674185
12_14	14000037-14999691	546	0.100	0.807018
2_126	126002785-126997805	306	0.100	0.62406
1_149	149008073-149996423	276	0.100	0.548872
1_92	92002199-92999699	362	0.090	0.64411
1_13	13003777-13998667	290	0.090	0.621554
5_8	8000498-8993949	415	0.090	0.696742
11_16	16000965-16999456	507	0.090	0.789474
10_5	5000352-5976862	515	0.090	0.784461
1_93	93002517-93999679	323	0.090	0.651629
1_35	35002005-35998816	380	0.090	0.696742
12_8	8001126-8998440	523	0.090	0.789474
1_51	51000434-51997357	351	0.090	0.636591
6_16	16002913-16997660	409	0.090	0.701754
7_2	2000697-2998804	386	0.090	0.661654
8_12	12001823-12998346	322	0.090	0.586466
1_49	49002211-49997561	396	0.090	0.724311
5_54	54001090-54996704	428	0.090	0.719298
19_0	8216-995529	477	0.090	0.761905
1_195	195003475-195995407	465	0.090	0.739348
1_125	125000203-125995962	319	0.090	0.621554
16_0	14092-605987	244	0.090	0.573935
14_10	10000304-10999961	526	0.090	0.741855
4_46	46000232-46999868	382	0.090	0.649123
4_40	40001790-40998594	338	0.090	0.654135
1_87	87001768-87996115	326	0.090	0.654135
11_13	13000655-13999472	502	0.090	0.756892
1_6	6001978-6999769	344	0.090	0.614035
1_82	82001576-82993071	401	0.090	0.701754
1_135	135001292-135998934	416	0.090	0.734336
13_2	2000330-2994904	442	0.090	0.749373
18_7	7000316-7999684	435	0.090	0.744361
2_29	29004781-29996746	323	0.090	0.639098
2_30	30004050-30999519	329	0.090	0.641604
2_20	20002801-20997718	306	0.090	0.588972
2_107	107004694-107995223	346	0.090	0.639098
3_109	109003989-109990022	412	0.090	0.686717
2_62	62001908-62998786	310	0.090	0.586466
2_141	141004918-141992858	273	0.090	0.546366
13_12	12000451-12999639	408	0.090	0.729323
9_18	18001040-18998855	569	0.090	0.796992
5_27	27000696-27998417	438	0.090	0.716792
3_16	16001747-16998514	352	0.090	0.619048
3_99	99000159-99999279	325	0.090	0.629073
12_3	3000599-3998803	449	0.090	0.736842
8_26	26000275-26998071	404	0.090	0.671679
3_107	107000792-107998878	449	0.090	0.709273
3_79	79001230-79999932	349	0.090	0.639098
1_102	102001483-102999615	318	0.090	0.614035
3_9	9000982-9999622	333	0.090	0.631579
3_34	34001105-34995047	376	0.090	0.654135
1_37	37000874-37996887	372	0.090	0.701754
3_82	82000697-82998896	343	0.090	0.659148
3_101	101002649-101998645	398	0.090	0.694236
5_56	56001042-56998640	321	0.090	0.64411
18_9	9007122-9994878	456	0.090	0.73183
2_41	41001878-41998364	299	0.090	0.619048
3_0	24281-993284	363	0.090	0.661654
5_44	44001572-44999656	385	0.090	0.721804
9_16	16001716-16999606	508	0.090	0.77193
1_123	123022185-123999385	368	0.090	0.671679
8_25	25000224-25996230	446	0.090	0.714286
3_67	67008185-67999348	411	0.090	0.679198
7_32	32001446-32990197	418	0.090	0.696742
1_171	171000120-171998865	435	0.090	0.706767
12_12	12001263-12999312	520	0.090	0.759399
3_3	3003383-3999518	392	0.090	0.671679
1_133	133002233-133996605	400	0.090	0.676692
3_97	97000550-97996833	344	0.090	0.634085
5_15	15000770-15998814	314	0.090	0.578947
1_155	155000884-155998399	407	0.090	0.691729
2_34	34003561-34996555	296	0.090	0.609023
1_131	131002927-131997291	321	0.090	0.634085
14_13	13001684-13996547	452	0.090	0.699248
1_22	22002398-22988765	358	0.090	0.669173
2_93	93006555-93994443	234	0.090	0.541353
5_10	10003219-10999373	367	0.090	0.674185
2_48	48002673-48999819	327	0.090	0.659148
3_64	64003730-64999482	280	0.090	0.586466
6_11	11001860-11994987	419	0.090	0.684211
1_15	15000921-15999960	336	0.090	0.641604
2_103	103000146-103995409	319	0.090	0.636591
5_26	26000520-26995578	377	0.090	0.716792
25_2	2001192-2887176	512	0.090	0.746867
12_13	13000320-13998096	528	0.090	0.789474
12_7	7000142-7999889	477	0.090	0.734336
2_77	77000552-77999113	282	0.090	0.576441
1_148	148001575-148999760	219	0.090	0.486216
4_16	16001139-16998635	319	0.090	0.641604
5_20	20000972-20998261	328	0.090	0.631579
13_4	4006314-4996964	440	0.090	0.709273
13_5	5001506-5998604	472	0.090	0.776942
1_152	152005948-152996463	284	0.090	0.591479
4_54	54002115-54999299	299	0.090	0.626566
3_51	51000317-51994666	365	0.090	0.674185
4_79	79003361-79998716	315	0.090	0.566416
13_11	11003927-11999395	426	0.090	0.73183
22_2	2002167-2999963	367	0.090	0.676692
1_139	139001905-139951166	368	0.090	0.629073
6_7	7001594-7998987	426	0.080	0.724311
1_66	66000175-66999272	354	0.080	0.654135
20_1	1003560-1996832	391	0.080	0.696742
11_10	10000131-10995895	505	0.080	0.781955
3_47	47001081-47991191	399	0.080	0.669173
3_102	102001974-102996185	335	0.080	0.62406
11_18	18001466-18994696	403	0.080	0.654135
18_10	10000907-10999507	339	0.080	0.669173
4_78	78000541-78996526	294	0.080	0.56391
4_22	22003900-22997628	354	0.080	0.634085
1_185	185000255-185998748	402	0.080	0.704261
1_1	1003228-1999125	294	0.080	0.619048
2_68	68003626-68997358	308	0.080	0.606516
13_14	14004880-14996106	427	0.080	0.714286
2_47	47000713-47999595	324	0.080	0.646617
1_130	130001965-130998727	299	0.080	0.609023
1_61	61000224-61998748	361	0.080	0.66416
4_73	73009277-73991941	293	0.080	0.586466
11_4	4001030-4994753	483	0.080	0.744361
7_36	36000235-36878976	276	0.080	0.536341
5_13	13000954-13999219	347	0.080	0.62406
5_50	50003212-50995203	367	0.080	0.694236
2_145	145001359-145998779	345	0.080	0.681704
7_34	34002563-34996749	369	0.080	0.681704
1_33	33001775-33998234	387	0.080	0.686717
1_118	118001586-118997288	406	0.080	0.741855
4_81	81001865-81996034	296	0.080	0.56391
7_4	4004880-4998023	407	0.080	0.679198
1_78	78000931-78998024	298	0.080	0.586466
8_8	8001874-8998934	349	0.080	0.606516
1_83	83003713-83996167	420	0.080	0.764411
7_8	8003124-8997158	276	0.080	0.576441
4_90	90002208-90995323	379	0.080	0.689223
3_56	56000993-56999223	412	0.080	0.691729
1_44	44001073-44997785	344	0.080	0.649123
5_23	23001333-23999258	381	0.080	0.676692
5_4	4001030-4998792	286	0.080	0.593985
1_136	136003219-136999919	412	0.080	0.716792
5_19	19005709-19998127	330	0.080	0.614035
13_15	15001871-15998451	425	0.080	0.706767
13_16	16002637-16998078	499	0.080	0.79198
2_0	22397-995408	228	0.080	0.473684
2_43	43002708-43994845	312	0.080	0.596491
4_12	12000065-12998967	350	0.080	0.611529
4_42	42002595-42994828	305	0.080	0.60401
4_69	69000658-69993865	315	0.080	0.66416
1_98	98002972-98999843	309	0.080	0.626566
1_151	151003778-151999805	286	0.080	0.62406
6_6	6001033-6998658	402	0.080	0.679198
22_1	1004589-1997368	511	0.080	0.741855
8_13	13001030-13997664	406	0.080	0.684211
3_75	75011314-75999748	407	0.080	0.721804
3_52	52002322-52998489	387	0.080	0.716792
7_35	35001712-35996723	388	0.080	0.706767
4_41	41004144-41988608	262	0.080	0.538847
2_49	49000825-49995902	328	0.080	0.676692
1_86	86005235-86998417	361	0.080	0.66416
3_38	38013160-38995535	364	0.080	0.626566
1_142	142014317-142997646	257	0.080	0.556391
14_0	50084-999797	428	0.080	0.739348
8_22	22002669-22999947	434	0.080	0.724311
3_21	21000534-21992341	364	0.080	0.641604
2_111	111000887-111999321	278	0.080	0.578947
4_64	64006402-64999734	276	0.080	0.528822
12_1	1009101-1999418	371	0.080	0.671679
8_28	28001005-28995832	415	0.080	0.719298
3_91	91001655-91999970	358	0.080	0.626566
1_26	26002113-26999593	359	0.080	0.699248
4_30	30000957-30999840	312	0.080	0.581454
6_2	2000729-2999246	419	0.080	0.654135
11_9	9000127-9997375	518	0.080	0.766917
3_59	59001175-59998508	372	0.080	0.686717
2_38	38001063-38993191	334	0.080	0.641604
2_117	117000983-117995914	282	0.080	0.561404
1_48	48001833-48999249	417	0.080	0.694236
7_29	29003303-29998961	402	0.080	0.696742
3_5	5001208-5999092	338	0.080	0.666667
1_188	188000118-188998231	405	0.080	0.711779
1_156	156000416-156996929	363	0.080	0.666667
2_96	96002502-96996274	263	0.080	0.553885
13_10	10002778-10997692	379	0.080	0.676692
5_24	24000730-24999191	381	0.080	0.674185
13_3	3002617-3998616	460	0.080	0.75188
3_100	100001846-100996655	371	0.080	0.656642
1_103	103001077-103999481	303	0.080	0.609023
1_176	176009588-176999375	357	0.080	0.591479
8_5	5000864-5996532	402	0.080	0.716792
3_39	39000117-39997355	393	0.080	0.661654
7_1	1026633-1999224	314	0.080	0.561404
5_9	9000092-9998051	367	0.080	0.686717
3_69	69003508-69999495	304	0.080	0.596491
5_25	25000385-25999154	332	0.080	0.609023
1_32	32004848-32996905	306	0.080	0.581454
3_106	106005694-106988576	384	0.080	0.666667
2_125	125000130-125996039	247	0.080	0.558897
2_66	66002681-66995276	288	0.080	0.561404
1_106	106001479-106999692	363	0.080	0.66416
1_69	69000578-69990723	319	0.080	0.596491
6_1	1001852-1996207	388	0.080	0.676692
1_94	94002604-94997391	314	0.080	0.619048
1_40	40001170-40996562	348	0.080	0.626566
1_116	116024185-116998165	317	0.080	0.64411
2_44	44000126-44997161	333	0.080	0.649123
12_2	2000396-2990042	398	0.080	0.689223
1_168	168012741-168997872	360	0.080	0.654135
1_107	107000175-107999246	382	0.080	0.686717
5_7	7002677-7997304	410	0.080	0.671679
6_18	18001694-18998825	378	0.080	0.614035
1_70	70004336-70995519	334	0.080	0.606516
3_95	95003778-95999172	361	0.080	0.629073
2_148	148001374-148990328	326	0.080	0.606516
3_6	6000022-6995451	331	0.080	0.598997
3_63	63009968-63997299	307	0.080	0.619048
3_42	42003831-42998346	347	0.080	0.634085
1_80	80001060-80995276	378	0.080	0.634085
3_14	14005101-14999520	313	0.080	0.621554
11_2	2000809-2742622	316	0.080	0.626566
4_58	58001396-58996848	364	0.080	0.656642
1_147	147004654-147991671	303	0.080	0.611529
15_3	3002321-3995337	527	0.080	0.786967
1_105	105000541-105997476	391	0.070	0.721804
6_30	30001340-30999133	431	0.070	0.706767
2_13	13003360-13998909	291	0.070	0.58396
20_13	13000029-13995584	451	0.070	0.736842
3_94	94002004-94998337	356	0.070	0.639098
4_59	59002947-59994412	324	0.070	0.616541
3_66	66000719-66994571	334	0.070	0.609023
3_23	23000202-23998205	317	0.070	0.626566
4_2	2000372-2997067	328	0.070	0.621554
3_110	110000758-110996486	407	0.070	0.679198
5_12	12007378-12996601	276	0.070	0.568922
1_104	104001018-104917298	322	0.070	0.64411
3_105	105013262-105999391	347	0.070	0.639098
1_181	181001172-181996465	345	0.070	0.629073
8_6	6001191-6999562	370	0.070	0.651629
2_144	144002138-144998010	219	0.070	0.496241
13_13	13000729-13996041	427	0.070	0.721804
4_43	43001322-43998491	364	0.070	0.64411
3_71	71001121-71998408	378	0.070	0.656642
1_71	71000214-71996082	358	0.070	0.674185
1_62	62000024-62998063	291	0.070	0.601504
5_28	28000344-28996407	391	0.070	0.651629
2_4	4001148-4998859	360	0.070	0.636591
1_145	145000054-145998774	388	0.070	0.671679
1_162	162001955-162999938	350	0.070	0.601504
5_21	21002410-21994735	285	0.070	0.586466
12_0	74179-998917	366	0.070	0.64411
5_18	18005281-18986761	279	0.070	0.558897
1_72	72001446-72997827	308	0.070	0.58396
2_22	22138978-22996354	268	0.070	0.533835
27_5	5000332-5605060	333	0.070	0.646617
2_40	40007952-40999399	305	0.070	0.611529
2_42	42004976-42998628	339	0.070	0.631579
5_29	29000354-29995193	313	0.070	0.573935
4_24	24000906-24996950	321	0.070	0.64411
5_59	59001285-59775260	330	0.070	0.626566
3_61	61002343-61996382	300	0.070	0.56391
3_20	20000278-20993819	388	0.070	0.669173
1_186	186000674-186969404	351	0.070	0.64411
3_31	31000133-31998824	409	0.070	0.696742
3_45	45000737-45998872	394	0.070	0.671679
3_54	54013109-54998896	360	0.070	0.661654
8_9	9018734-9995426	330	0.070	0.656642
2_73	73003968-73995869	169	0.070	0.406015
3_81	81008610-81995646	333	0.070	0.629073
1_141	141000474-141990666	265	0.070	0.528822
1_59	59000685-59999797	357	0.070	0.654135
2_108	108000662-108999223	320	0.070	0.636591
3_58	58004742-58998514	298	0.070	0.598997
3_76	76001617-76997113	353	0.070	0.669173
3_90	90008293-90992375	306	0.070	0.611529
2_97	97000549-97998490	303	0.070	0.538847
2_26	26073012-26999450	182	0.070	0.413534
1_172	172002886-172999969	377	0.070	0.676692
2_45	45009480-45999159	327	0.070	0.614035
4_89	89001494-89997729	349	0.070	0.646617
3_11	11001927-11690099	243	0.070	0.506266
1_81	81008377-81994832	370	0.070	0.596491
3_60	60005057-60999555	320	0.070	0.598997
6_3	3000060-3999959	410	0.070	0.679198
6_12	12001702-12998278	373	0.070	0.591479
9_12	12005866-12997791	469	0.070	0.736842
3_80	80000782-80997934	367	0.070	0.614035
4_85	85005728-85998919	381	0.070	0.66416
23_5	5004587-5773936	371	0.070	0.641604
3_10	10001439-10995437	319	0.070	0.598997
2_140	140001635-140995753	327	0.070	0.619048
4_29	29000748-29994795	333	0.070	0.629073
3_17	17000437-17994012	361	0.070	0.699248
1_7	7001361-7998739	300	0.070	0.659148
4_8	8006247-8999885	291	0.070	0.614035
2_98	98001528-98996645	297	0.070	0.596491
4_31	31001400-31999341	297	0.070	0.601504
4_48	48128338-48999624	274	0.070	0.531328
1_67	67000674-67998678	316	0.070	0.654135
2_129	129000006-129996848	295	0.070	0.606516
1_110	110000973-110999112	368	0.070	0.666667
3_28	28001025-28998185	331	0.070	0.634085
3_30	30000897-30993376	386	0.070	0.671679
1_173	173005650-173997232	335	0.070	0.614035
3_40	40000761-40999517	393	0.070	0.651629
3_48	48006210-48999018	389	0.070	0.699248
1_97	97001132-97998070	183	0.070	0.516291
4_11	11002130-11992611	298	0.070	0.573935
4_87	87021603-87998509	319	0.070	0.636591
3_78	78003719-78999327	367	0.070	0.651629
1_3	3000135-3999701	304	0.070	0.576441
4_84	84002233-84998440	353	0.070	0.636591
4_77	77004078-77999527	342	0.070	0.626566
1_119	119003727-119999736	325	0.070	0.593985
4_80	80000362-80992376	297	0.070	0.601504
1_41	41004327-41995642	324	0.070	0.60401
2_2	2001466-2999225	328	0.070	0.654135
1_140	140120364-140998078	323	0.070	0.591479
1_36	36002323-36996568	341	0.070	0.631579
2_5	5000041-5998850	294	0.070	0.558897
5_42	42000579-42998677	335	0.070	0.626566
9_23	23001311-23999904	401	0.070	0.701754
2_10	10001868-10998597	291	0.070	0.591479
4_88	88006320-88998944	318	0.070	0.578947
2_9	9012190-9990590	310	0.070	0.609023
5_1	1003775-1994879	367	0.070	0.656642
5_36	36007779-36999672	370	0.070	0.669173
1_77	77001265-77994942	324	0.070	0.619048
1_46	46003333-46999340	323	0.070	0.598997
2_28	28002321-28996876	203	0.070	0.513784
4_14	14004802-14994223	304	0.070	0.546366
2_54	54009785-54999069	273	0.070	0.58396
1_43	43004228-43997742	327	0.070	0.641604
3_35	35001332-35999647	329	0.070	0.641604
4_15	15000769-15999159	287	0.070	0.566416
1_38	38002174-38998289	377	0.070	0.679198
13_17	17000131-17998760	321	0.070	0.631579
4_82	82001647-82992049	308	0.070	0.606516
5_33	33000920-33998426	288	0.060	0.58396
9_11	11000117-11998979	397	0.060	0.671679
3_108	108000266-108999411	363	0.060	0.646617
1_158	158000773-158998005	288	0.060	0.553885
2_46	46005192-46996287	352	0.060	0.631579
2_142	142000020-142994191	279	0.060	0.578947
2_24	24001857-24998269	238	0.060	0.54386
3_77	77003653-77996188	336	0.060	0.619048
1_134	134001864-134997824	329	0.060	0.646617
1_194	194000420-194998901	328	0.060	0.649123
1_159	159003135-159999296	271	0.060	0.546366
2_138	138003722-138999926	313	0.060	0.538847
1_157	157001857-157998434	249	0.060	0.538847
1_24	24001443-24994263	275	0.060	0.586466
1_58	58002800-58998134	352	0.060	0.60401
2_56	56009150-56997515	293	0.060	0.576441
5_48	48005235-48999630	322	0.060	0.634085
3_7	7002535-7998141	357	0.060	0.654135
3_49	49003955-49996799	309	0.060	0.606516
4_13	13000613-13999846	327	0.060	0.636591
5_37	37001174-37993279	399	0.060	0.669173
4_20	20004361-20999751	269	0.060	0.54386
1_20	20003201-20999694	356	0.060	0.631579
2_146	146002741-146997254	285	0.060	0.566416
8_3	3004797-3998456	382	0.060	0.639098
2_18	18000346-18999782	287	0.060	0.601504
2_110	110000921-110995311	282	0.060	0.591479
1_99	99010355-99999595	303	0.060	0.606516
1_124	124002754-124996146	367	0.060	0.634085
4_23	23000814-23999910	370	0.060	0.684211
3_55	55005401-55996150	319	0.060	0.561404
2_91	91002179-91999701	259	0.060	0.576441
3_92	92000582-92999871	344	0.060	0.593985
8_11	11025887-11997067	205	0.060	0.511278
1_112	112001615-112998790	355	0.060	0.631579
1_117	117006518-117996403	284	0.060	0.601504
4_10	10005906-10997575	329	0.060	0.581454
5_17	17004254-17999180	304	0.060	0.581454
2_36	36000394-36998853	304	0.060	0.596491
2_92	92000457-92998761	255	0.060	0.516291
4_66	66009577-66998777	272	0.060	0.58396
2_33	33007107-33998193	273	0.060	0.558897
4_3	3005385-3999498	325	0.060	0.601504
1_178	178002574-178999555	368	0.060	0.654135
2_7	7000241-7998001	309	0.060	0.593985
4_21	21001741-21999067	345	0.060	0.619048
4_86	86004165-86969315	246	0.060	0.498747
2_104	104002020-104998000	287	0.060	0.501253
2_39	39001197-39999827	305	0.060	0.566416
2_116	116001330-116998389	285	0.060	0.568922
2_139	139006761-139999004	329	0.060	0.593985
2_135	135000313-135950768	310	0.060	0.621554
1_111	111001733-111999862	338	0.060	0.616541
1_174	174005292-174999542	340	0.060	0.611529
4_28	28001305-28997654	248	0.060	0.538847
3_73	73000044-73996184	337	0.060	0.609023
6_13	13000859-13999422	371	0.060	0.611529
2_15	15002550-15995197	290	0.060	0.556391
5_34	34003454-34981535	304	0.060	0.593985
2_32	32001786-32998224	210	0.060	0.503759
2_124	124006387-124988511	186	0.060	0.471178
4_35	35008890-35999840	331	0.060	0.606516
5_0	29775-999985	314	0.060	0.58396
2_27	27034337-27992309	165	0.060	0.363409
3_104	104001315-104984655	353	0.060	0.609023
1_64	64000330-64998812	314	0.060	0.654135
1_126	126001632-126993345	234	0.060	0.478697
2_3	3005807-3996075	329	0.060	0.609023
1_52	52000127-52998004	380	0.060	0.679198
4_55	55003562-55997696	260	0.060	0.553885
4_18	18000247-18832896	205	0.060	0.45614
5_39	39000466-39998360	349	0.060	0.636591
2_131	131000463-131999754	316	0.060	0.616541
4_39	39000705-39999666	294	0.060	0.556391
3_29	29001173-29999617	267	0.060	0.556391
2_23	23003810-23996304	324	0.060	0.606516
2_94	94002120-94997147	250	0.060	0.546366
4_63	63002352-63994771	291	0.060	0.596491
1_16	16002529-16994517	346	0.060	0.679198
2_58	58005638-58998616	285	0.060	0.541353
1_23	23001712-23998010	330	0.060	0.60401
1_101	101003750-101993781	297	0.060	0.568922
5_22	22004328-22995297	281	0.060	0.573935
2_115	115004723-115999263	304	0.060	0.568922
1_28	28003314-28999249	331	0.060	0.631579
2_55	55001495-55998457	294	0.060	0.593985
2_6	6003435-6996124	313	0.060	0.58396
15_0	41526-998020	267	0.060	0.566416
3_24	24003566-24996970	331	0.060	0.598997
3_87	87003977-87996181	356	0.060	0.651629
2_137	137005397-137998431	285	0.060	0.588972
1_164	164002665-164997944	273	0.060	0.508772
3_103	103009214-103999969	324	0.060	0.586466
7_0	156342-997983	212	0.060	0.488722
1_19	19003354-19999353	262	0.060	0.538847
2_106	106002057-106999646	288	0.060	0.536341
3_89	89000059-89994428	275	0.060	0.598997
1_76	76002358-76997010	301	0.060	0.573935
3_46	46000857-46998703	356	0.060	0.636591
3_43	43000680-43998113	339	0.060	0.593985
2_127	127001901-127991942	266	0.060	0.526316
1_109	109000932-109993267	362	0.060	0.639098
2_70	70002582-70995838	204	0.060	0.451128
5_35	35006648-35995637	282	0.060	0.558897
2_105	105004198-105992778	292	0.060	0.56391
1_182	182001525-182870712	370	0.060	0.588972
1_5	5004296-5997471	279	0.060	0.593985
3_62	62000025-62995422	289	0.060	0.58396
2_100	100001014-100997520	207	0.060	0.478697
1_18	18005747-18988390	257	0.060	0.553885
1_21	21007210-21998931	314	0.060	0.606516
5_49	49000452-49996005	362	0.050	0.684211
2_71	71002370-71989357	221	0.050	0.528822
2_72	72018891-72997698	204	0.050	0.486216
1_57	57000875-57997976	342	0.050	0.62406
4_45	45003114-45998700	309	0.050	0.593985
3_36	36002067-36995251	297	0.050	0.598997
4_60	60000075-60996461	306	0.050	0.551378
4_27	27000372-27994859	265	0.050	0.518797
2_35	35001420-35998533	242	0.050	0.536341
2_123	123000283-123994420	211	0.050	0.443609
11_19	19001109-19997265	341	0.050	0.646617
3_13	13003454-13999985	314	0.050	0.611529
1_56	56000162-56998456	358	0.050	0.639098
1_100	100003420-100988805	281	0.050	0.553885
3_44	44001824-44999285	313	0.050	0.56391
5_43	43001408-43998349	288	0.050	0.568922
2_51	51000883-51998771	188	0.050	0.421053
2_11	11003135-11998606	227	0.050	0.516291
5_30	30001461-30994841	268	0.050	0.541353
2_37	37023380-37992884	300	0.050	0.591479
4_25	25001584-25997367	337	0.050	0.626566
3_32	32001408-32997564	324	0.050	0.576441
3_25	25002990-25997361	312	0.050	0.616541
5_38	38000437-38996916	396	0.050	0.669173
5_5	5002083-5807928	236	0.050	0.511278
5_40	40004391-40999047	268	0.050	0.513784
1_25	25056427-25998907	327	0.050	0.58396
1_180	180007233-180998995	374	0.050	0.634085
3_41	41003022-41999789	292	0.050	0.566416
4_83	83001010-83997289	310	0.050	0.578947
3_88	88005738-88983251	347	0.050	0.621554
10_0	509881-999195	177	0.050	0.451128
1_121	121004601-121998086	361	0.050	0.64411
4_44	44003572-44996222	297	0.050	0.571429
2_67	67001880-67995557	285	0.050	0.536341
1_179	179001074-179999169	331	0.050	0.56391
2_61	61003805-61992322	255	0.050	0.508772
5_6	6391342-6999673	245	0.050	0.498747
2_128	128001580-128996786	280	0.050	0.553885
4_26	26006635-26998818	359	0.050	0.654135
1_63	63001124-63995624	276	0.050	0.553885
22_0	11040-998870	216	0.050	0.501253
1_120	120011209-120997531	252	0.050	0.486216
1_42	42009386-42999329	260	0.050	0.478697
4_9	9001502-9999279	296	0.050	0.551378
1_27	27000790-27995808	245	0.050	0.513784
4_37	37011456-37995028	294	0.050	0.596491
2_59	59001048-59997211	229	0.050	0.496241
2_19	19004950-19994334	275	0.050	0.556391
2_136	136229298-136991512	193	0.050	0.443609
1_161	161000096-161996976	236	0.050	0.463659
3_1	1000324-1990086	299	0.050	0.616541
2_12	12004058-12999936	299	0.050	0.576441
1_53	53002697-53997943	325	0.050	0.614035
2_60	60003525-60996514	296	0.050	0.578947
8_2	2001996-2997611	265	0.050	0.546366
2_1	1000653-1995602	267	0.050	0.518797
4_6	6001408-6995017	263	0.050	0.531328
4_74	74001668-74988693	262	0.050	0.546366
3_74	74001640-74999708	338	0.050	0.58396
3_93	93001659-93994973	307	0.050	0.619048
3_2	2000032-2998867	328	0.050	0.629073
7_0	39605-995954	154	0.050	0.365915
3_50	50003330-50995571	335	0.050	0.601504
3_53	53000640-53993477	316	0.050	0.606516
4_0	50180-996144	300	0.050	0.556391
2_50	50001247-50998670	228	0.050	0.506266
2_143	143007617-143982777	239	0.050	0.518797
4_72	72081983-72990211	215	0.050	0.468672
3_57	57002054-57991099	263	0.050	0.531328
1_163	163002258-163997718	216	0.050	0.443609
4_1	1000448-1997625	296	0.050	0.568922
4_76	76004898-76999095	297	0.050	0.588972
4_36	36003578-36995313	256	0.050	0.513784
5_41	41000480-41995826	263	0.050	0.571429
2_133	133000519-133998978	207	0.050	0.463659
2_8	8000839-8999238	300	0.050	0.571429
2_118	118000748-118991333	187	0.050	0.390977
2_134	134014144-134998549	247	0.050	0.511278
2_147	147001875-147999277	278	0.050	0.536341
2_109	109004728-109998854	241	0.040	0.511278
1_160	160006925-160998084	187	0.040	0.453634
3_70	70002059-70995675	263	0.040	0.486216
2_132	132002106-132998425	268	0.040	0.518797
2_130	130000481-130998287	286	0.040	0.56391
2_57	57004499-57994157	275	0.040	0.591479
11_3	3327637-3998325	252	0.040	0.503759
4_7	7010820-7995092	235	0.040	0.516291
5_2	2002587-2995845	165	0.040	0.398496
2_114	114004113-114995221	257	0.040	0.486216
1_17	17001076-17996923	242	0.040	0.508772
3_72	72000979-72995643	340	0.040	0.611529
2_99	99005572-99999029	271	0.040	0.526316
4_38	38007175-38997248	279	0.040	0.571429
7_1	1045201-1790619	149	0.040	0.383459
24_6	6000210-6269740	168	0.040	0.360902
7_7	7006436-7999380	84	0.040	0.230576
3_85	85013966-85998902	244	0.040	0.513784
3_84	84002311-84998326	228	0.040	0.481203
4_70	70000654-70997711	242	0.040	0.521303
3_37	37001157-37993685	285	0.040	0.573935
4_75	75000655-75992482	240	0.040	0.501253
13_1	1002574-1999797	230	0.040	0.443609
2_95	95000038-95993890	191	0.040	0.37594
1_128	128002385-128997272	316	0.040	0.546366
27_0	4685-984466	141	0.040	0.33584
5_14	14002078-14987116	198	0.040	0.43609
8_1	1027422-1999902	174	0.040	0.41604
5_32	32001226-32997980	205	0.040	0.463659
2_74	74002335-74992210	158	0.040	0.421053
1_73	73001573-73877750	161	0.030	0.345865
6_0	517174-997749	174	0.030	0.350877
4_65	65002564-65994815	198	0.030	0.446115
9_0	552762-997916	210	0.030	0.438596
2_21	21000558-21901484	252	0.030	0.451128
18_0	82987-997260	297	0.030	0.58396
1_54	54001671-54992374	227	0.030	0.471178
4_19	19360087-19998058	146	0.030	0.363409
5_11	11002607-11992136	180	0.030	0.41604
17_0	662070-999997	141	0.030	0.340852
2_82	82001969-82999092	96	0.030	0.270677
5_3	3004086-3995567	150	0.030	0.33584
2_53	53000299-53984167	106	0.030	0.263158
4_47	47000597-47992483	258	0.030	0.528822
4_91	91001569-91257177	108	0.030	0.280702
6_35	35001335-35428840	132	0.020	0.308271
8_29	29000182-29930152	217	0.020	0.413534
2_120	120000142-120837617	134	0.020	0.318296
26_5	5000429-5289444	115	0.020	0.298246
1_127	127000401-127996789	103	0.020	0.285714
2_75	75011096-75999391	122	0.020	0.303258
3_111	111002147-111279784	81	0.020	0.225564
2_122	122000094-122989055	172	0.020	0.428571
1_55	55021353-55996266	104	0.020	0.22807
5_31	31000460-31997967	119	0.020	0.26817
2_149	149000875-149517792	89	0.020	0.245614
13_0	589638-998207	102	0.020	0.253133
4_71	71001596-71286509	61	0.020	0.185464
13_18	18000609-18379348	100	0.020	0.238095
1_196	196000017-196199135	93	0.010	0.225564
2_121	121333669-121997686	159	0.010	0.423559
8_10	10002013-10079546	20	0.010	0.072682
2_52	52002456-52995225	65	0.010	0.16792
2_119	119079971-119998077	79	0.010	0.223058
11_20	20000034-20200990	54	0.010	0.162907
2_25	25002058-25293870	43	0.010	0.135338
10_20	20000294-20412234	87	0.010	0.185464
1_75	75168308-75998477	42	0.010	0.140351
20_14	14007690-14098655	17	0.000	0.070175
9_24	24000358-24061055	26	0.000	0.080201
1_74	74028301-74608133	17	0.000	0.042607
7_0	73370-156051	24	0.000	0.075188
14_15	15000636-15549029	11	0.000	0.035088
7_1	1000656-1041524	15	0.000	0.032581
18_11	11017173-11017173	1	0.000	0.005013

## Sheet: SK%
Additional file 2 - An excel file with the characterization of all the SNP windows analyzed including the proportion of the genetic variance explained by each one
GGA_Mb	Window (first – last position)	Number of SNP/ window	Proportion of genetic variance explained by the SNP window	PPA
9_4	4000836-4999336	482	0.730	0.829574
15_6	6000311-6999944	544	0.710	0.914787
27_3	3000222-3997124	933	0.570	0.954887
24_5	5000105-5999010	778	0.500	0.937343
6_25	25001721-25999547	496	0.500	0.844612
15_12	12000000-12719992	261	0.480	0.669173
28_2	2000868-2999362	672	0.470	0.874687
1_143	143002040-143996388	345	0.460	0.739348
10_8	8002511-8999576	760	0.410	0.912281
22_4	4000760-4676714	1035	0.400	0.964912
17_3	3002015-3999541	708	0.380	0.912281
9_3	3000364-3999700	490	0.360	0.834586
21_2	2000258-2999901	866	0.350	0.944862
17_9	9000660-9997363	556	0.340	0.879699
7_10	10002707-10995068	331	0.340	0.701754
1_10	10002413-10995367	276	0.310	0.656642
6_27	27000325-27999574	521	0.310	0.849624
10_11	11000334-11995631	687	0.310	0.874687
9_7	7000147-7998866	515	0.300	0.827068
10_7	7000336-7998549	592	0.300	0.87218
21_1	1001186-1999733	937	0.290	0.932331
27_2	2000333-2999344	1089	0.290	0.947368
19_6	6000751-6999373	699	0.280	0.882205
2_90	90003701-90999856	300	0.270	0.681704
10_9	9001929-9999999	684	0.260	0.87218
24_3	3000265-3999713	944	0.260	0.954887
1_2	2000227-2999255	379	0.250	0.724311
18_5	5003077-5998715	699	0.250	0.882205
24_1	1000070-1999963	960	0.250	0.947368
23_4	4000469-4998607	838	0.250	0.9198
21_5	5001208-5999307	1100	0.250	0.962406
4_52	52000121-52999436	329	0.240	0.679198
26_4	4000618-4999719	806	0.240	0.917293
9_20	20001952-20998960	513	0.240	0.817043
21_4	4002065-4998273	979	0.230	0.942356
2_76	76004277-76994414	335	0.230	0.701754
9_22	22000680-22998001	593	0.230	0.894737
20_8	8001318-8999959	544	0.220	0.849624
6_29	29001552-29999184	482	0.220	0.789474
7_25	25001370-25999993	386	0.220	0.714286
26_3	3000141-3998650	998	0.220	0.952381
14_1	1002891-1999306	676	0.220	0.897243
28_1	1001694-1998971	657	0.210	0.844612
23_1	1000758-1999878	843	0.210	0.899749
1_9	9002897-9999448	290	0.210	0.686717
7_18	18002161-18998345	405	0.210	0.766917
19_1	1000224-1999134	684	0.210	0.874687
21_6	6001925-6815670	698	0.210	0.894737
14_3	3001973-3999889	549	0.210	0.847118
6_24	24001009-24998495	465	0.210	0.784461
27_1	1014447-1999479	724	0.210	0.897243
19_4	4000523-4998547	642	0.200	0.857143
10_4	4000118-4997069	644	0.200	0.864662
10_12	12003810-12973953	642	0.200	0.87218
1_8	8001671-8999996	204	0.200	0.513784
6_28	28003701-28998758	452	0.200	0.774436
21_3	3001322-3998996	913	0.200	0.947368
17_6	6001467-6998184	670	0.200	0.889724
7_26	26003622-26999366	469	0.200	0.774436
2_84	84002075-84999415	303	0.200	0.64411
2_85	85007540-85992348	306	0.200	0.646617
1_166	166000511-166999195	390	0.200	0.736842
12_18	18004438-18999471	557	0.200	0.822055
20_2	2001696-2999939	522	0.190	0.789474
26_2	2000388-2999606	904	0.190	0.927318
24_4	4001256-4997883	776	0.190	0.884712
14_2	2000438-2999263	624	0.190	0.839599
15_5	5000057-5999958	619	0.190	0.864662
5_57	57000598-57999018	416	0.190	0.73183
23_2	2003312-2997170	788	0.190	0.897243
26_0	13642-999374	573	0.190	0.819549
14_9	9000607-9998401	576	0.190	0.844612
19_2	2000430-2999775	658	0.180	0.857143
19_3	3000727-3999383	766	0.180	0.874687
9_5	5000912-5998634	495	0.180	0.749373
22_3	3000446-3999675	540	0.180	0.849624
7_3	3000684-3998134	410	0.180	0.711779
1_0	10242-997412	322	0.180	0.659148
18_8	8001465-8991930	734	0.180	0.884712
17_4	4000959-4999668	737	0.180	0.894737
23_3	3000994-3997153	890	0.170	0.942356
27_4	4108329-4999960	495	0.170	0.854637
4_33	33010218-33999667	364	0.170	0.676692
14_14	14000126-14990913	552	0.170	0.822055
4_53	53005386-53996907	345	0.170	0.654135
1_11	11003162-11999313	338	0.170	0.684211
24_0	8879-999869	748	0.170	0.874687
16_0	14092-605987	244	0.170	0.639098
20_7	7000004-7998579	475	0.170	0.749373
1_68	68000845-68994689	414	0.170	0.75188
26_1	1002598-1999851	662	0.170	0.892231
10_10	10001841-10998251	713	0.170	0.879699
1_191	191012183-191998530	313	0.170	0.686717
10_2	2001672-2999942	632	0.170	0.877193
15_11	11000837-11999795	568	0.160	0.794486
18_6	6000481-6999386	699	0.160	0.864662
6_33	33001669-33995942	484	0.160	0.779449
8_23	23003003-23999911	452	0.160	0.77193
15_7	7002111-7999932	598	0.160	0.839599
1_144	144000086-144999110	380	0.160	0.706767
8_19	19001399-19997396	451	0.160	0.759399
5_53	53006745-53998976	422	0.160	0.781955
23_0	8243-999433	736	0.160	0.889724
24_2	2000563-2999273	829	0.160	0.902256
25_0	5825-999786	280	0.160	0.586466
14_7	7000562-7997901	620	0.150	0.862155
11_17	17002442-17997723	530	0.150	0.83208
28_0	24369-999295	883	0.150	0.927318
9_19	19000810-19994411	613	0.150	0.849624
8_24	24008114-24998083	478	0.150	0.802005
17_2	2000249-2999617	642	0.150	0.834586
2_79	79001125-79999675	243	0.150	0.54386
9_10	10001054-10999916	509	0.150	0.809524
2_86	86000058-86898766	218	0.150	0.531328
4_50	50000237-50997795	289	0.150	0.593985
3_26	26000884-26999094	353	0.150	0.689223
15_10	10001717-10999147	528	0.150	0.799499
20_3	3001105-3997580	541	0.150	0.781955
7_15	15002312-15999688	365	0.150	0.691729
5_55	55000427-55995825	357	0.150	0.684211
11_0	62065-997948	424	0.150	0.746867
7_23	23001680-23991879	431	0.140	0.736842
20_12	12000087-12998691	551	0.140	0.804511
1_190	190000986-190999922	385	0.140	0.691729
10_1	1000852-1996855	702	0.140	0.892231
9_2	2001354-2998908	532	0.140	0.799499
6_34	34000326-34999419	454	0.140	0.75188
17_8	8000497-8999248	724	0.140	0.874687
5_54	54001090-54996704	428	0.140	0.729323
1_79	79001243-79999317	360	0.140	0.704261
7_11	11000439-11996874	431	0.140	0.73183
3_65	65001841-65999833	315	0.140	0.661654
10_15	15000035-15998420	640	0.140	0.822055
11_15	15000155-15999835	636	0.140	0.864662
2_88	88000219-88998286	277	0.140	0.578947
11_14	14001094-14996123	576	0.140	0.822055
6_23	23001925-23997583	405	0.140	0.779449
1_167	167001200-167998892	397	0.140	0.696742
9_1	1000417-1999765	546	0.140	0.789474
9_6	6006890-6998596	482	0.140	0.744361
12_17	17000681-17999819	574	0.140	0.819549
2_30	30004050-30999519	329	0.140	0.659148
2_102	102003739-102994576	342	0.140	0.726817
20_11	11001719-11996443	503	0.140	0.794486
9_14	14001725-14997194	485	0.140	0.761905
19_8	8000233-8996860	647	0.140	0.827068
1_95	95000998-95999506	330	0.140	0.689223
19_7	7004176-7998991	650	0.140	0.824561
7_5	5002537-5999977	373	0.140	0.704261
21_0	13225-993518	664	0.130	0.849624
1_91	91001335-91999254	344	0.130	0.661654
7_19	19000238-19998381	380	0.130	0.706767
17_5	5001905-5999595	572	0.130	0.796992
3_60	60005057-60999555	320	0.130	0.649123
2_89	89003787-89997478	293	0.130	0.64411
19_5	5000557-5998521	618	0.130	0.869674
3_15	15006149-15999193	382	0.130	0.704261
9_9	9000575-9998295	547	0.130	0.802005
10_3	3000312-3999639	696	0.130	0.862155
17_1	1000299-1995452	646	0.130	0.827068
7_17	17000545-17999298	428	0.130	0.739348
6_26	26001701-26998783	478	0.130	0.759399
11_6	6000357-6999911	589	0.130	0.847118
3_27	27000210-27997762	363	0.130	0.629073
6_32	32001747-32998116	516	0.130	0.822055
1_192	192000815-192997114	393	0.130	0.706767
5_51	51001967-51999633	441	0.130	0.73183
20_6	6003648-6997363	476	0.130	0.756892
7_13	13000932-13996236	502	0.130	0.802005
20_4	4000143-4999255	504	0.130	0.779449
10_13	13002405-13999140	575	0.130	0.807018
1_65	65000069-65997098	353	0.130	0.694236
4_67	67001751-67989051	299	0.130	0.626566
1_153	153001383-153997625	383	0.130	0.689223
15_9	9002743-9999015	641	0.130	0.83208
15_4	4000820-4999664	603	0.130	0.827068
14_12	12001799-12990825	531	0.130	0.844612
18_1	1000133-1868661	573	0.120	0.794486
8_18	18000933-18999870	432	0.120	0.714286
10_14	14000980-14998393	653	0.120	0.837093
3_63	63009968-63997299	307	0.120	0.674185
11_8	8001658-8996064	558	0.120	0.81203
12_5	5000340-5999121	596	0.120	0.859649
17_10	10000343-10922105	326	0.120	0.661654
7_2	2000697-2998804	386	0.120	0.734336
18_3	3002958-3999218	634	0.120	0.844612
7_20	20004771-20999643	435	0.120	0.726817
18_4	4001669-4993319	615	0.120	0.862155
12_9	9002759-9998218	507	0.120	0.786967
11_1	1005255-1998079	452	0.120	0.749373
10_16	16001397-16994329	657	0.120	0.857143
17_7	7000143-7999150	667	0.120	0.844612
25_1	1000996-1982441	691	0.120	0.844612
8_17	17001478-17995652	459	0.120	0.77193
1_89	89000395-89998645	370	0.120	0.671679
7_6	6001174-6996364	260	0.120	0.611529
1_170	170000315-170999129	432	0.120	0.736842
1_115	115001140-115999819	339	0.120	0.676692
6_22	22000121-22996061	399	0.120	0.739348
4_51	51000243-51999782	298	0.120	0.634085
6_21	21000789-21999640	424	0.120	0.669173
5_58	58001133-58996253	443	0.120	0.739348
11_18	18001466-18994696	403	0.120	0.716792
13_9	9003074-9999946	517	0.120	0.804511
5_45	45004270-45999760	378	0.120	0.711779
1_189	189002387-189998004	447	0.120	0.769424
11_5	5000641-5998062	481	0.120	0.77193
8_16	16004081-16999309	459	0.120	0.754386
6_19	19001309-19923002	407	0.120	0.716792
20_9	9002657-9990270	484	0.120	0.761905
2_145	145001359-145998779	345	0.120	0.656642
12_19	19000363-19922740	482	0.120	0.769424
1_149	149008073-149996423	276	0.120	0.54386
1_47	47003874-47999987	398	0.120	0.724311
14_8	8000346-8998930	566	0.120	0.784461
3_12	12224444-12999119	267	0.120	0.576441
1_184	184000347-184995531	331	0.120	0.614035
1_108	108001430-108998468	433	0.120	0.769424
2_69	69000098-69998889	275	0.120	0.566416
2_78	78000918-78977253	275	0.120	0.616541
14_6	6001464-6995656	584	0.120	0.802005
7_12	12000277-12998677	428	0.120	0.736842
10_17	17001841-17999778	631	0.120	0.829574
15_2	2000804-2999282	472	0.120	0.766917
7_0	156342-997983	212	0.120	0.503759
4_68	68001472-68997364	345	0.120	0.674185
7_22	22000044-22998783	406	0.120	0.699248
2_117	117000983-117995914	282	0.120	0.58396
9_15	15000216-15999852	483	0.120	0.789474
1_122	122000993-122995823	344	0.110	0.671679
2_31	31002183-31998250	301	0.110	0.64411
7_21	21003096-21997736	366	0.110	0.719298
1_137	137000784-137999605	369	0.110	0.701754
2_62	62001908-62998786	310	0.110	0.62406
4_34	34001177-34999560	348	0.110	0.686717
7_14	14004685-14996520	468	0.110	0.736842
14_11	11000915-11999159	652	0.110	0.85213
1_193	193000093-193998457	459	0.110	0.73183
2_65	65002987-65999518	337	0.110	0.654135
7_31	31000070-31996005	470	0.110	0.719298
8_4	4001015-4992901	434	0.110	0.721804
4_13	13000613-13999846	327	0.110	0.669173
12_11	11001448-11996593	482	0.110	0.779449
2_64	64002255-64995504	320	0.110	0.614035
9_21	21000594-21998754	622	0.110	0.819549
18_2	2033439-2999727	638	0.110	0.849624
6_4	4003421-4997675	439	0.110	0.736842
3_67	67008185-67999348	411	0.110	0.734336
14_5	5000251-5997834	592	0.110	0.807018
2_101	101001617-101998789	322	0.110	0.641604
9_8	8000477-8995857	490	0.110	0.736842
12_6	6000683-6997857	550	0.110	0.799499
19_9	9001097-9972338	343	0.110	0.666667
2_63	63004924-63996713	323	0.110	0.609023
2_112	112003482-112995482	291	0.110	0.609023
7_16	16000378-16998122	425	0.110	0.709273
1_132	132003945-132998333	388	0.110	0.709273
28_3	3000142-3988209	562	0.110	0.829574
12_10	10001054-10998376	521	0.110	0.739348
4_4	4003790-4994926	311	0.110	0.629073
3_18	18000047-18998324	383	0.110	0.64411
1_154	154000670-154998176	366	0.110	0.671679
12_4	4002400-4997551	444	0.110	0.746867
1_175	175003078-175996880	348	0.110	0.60401
11_11	11001215-11999242	528	0.110	0.814536
6_5	5004430-5997582	456	0.110	0.709273
8_20	20004100-20998394	426	0.110	0.711779
1_39	39000098-39997444	378	0.110	0.674185
4_49	49001697-49998084	323	0.110	0.639098
6_31	31001205-31996232	472	0.110	0.726817
3_86	86000672-86998715	334	0.110	0.649123
1_4	4003068-4998207	284	0.110	0.639098
7_34	34002563-34996749	369	0.110	0.639098
7_33	33001480-33999284	438	0.110	0.766917
8_21	21000699-21999361	445	0.110	0.704261
5_24	24000730-24999191	381	0.110	0.714286
8_11	11025887-11997067	205	0.110	0.496241
2_47	47000713-47999595	324	0.110	0.62406
3_96	96001250-96996738	390	0.100	0.679198
3_80	80000782-80997934	367	0.100	0.679198
2_20	20002801-20997718	306	0.100	0.626566
8_15	15001133-15998397	401	0.100	0.719298
6_15	15000973-15996678	407	0.100	0.681704
1_90	90000293-90996208	302	0.100	0.636591
11_12	12000479-12998947	557	0.100	0.784461
2_29	29004781-29996746	323	0.100	0.616541
1_114	114010647-114999023	392	0.100	0.724311
5_16	16000805-16998250	328	0.100	0.651629
2_49	49000825-49995902	328	0.100	0.641604
7_27	27000472-27998248	470	0.100	0.724311
1_152	152005948-152996463	284	0.100	0.586466
13_7	7003772-7998970	517	0.100	0.789474
11_7	7000304-7998782	465	0.100	0.741855
1_135	135001292-135998934	416	0.100	0.689223
12_15	15002886-15999715	579	0.100	0.809524
13_11	11003927-11999395	426	0.100	0.719298
3_19	19002818-19995136	356	0.100	0.651629
10_18	18000924-18998714	579	0.100	0.81203
4_56	56006842-56994397	332	0.100	0.626566
15_8	8003013-8999900	580	0.100	0.804511
2_87	87024502-87998891	196	0.100	0.486216
9_18	18001040-18998855	569	0.100	0.786967
1_146	146011196-146999886	390	0.100	0.674185
3_16	16001747-16998514	352	0.100	0.686717
1_145	145000054-145998774	388	0.100	0.719298
7_9	9002144-9998764	365	0.100	0.641604
10_19	19001184-19998197	599	0.100	0.834586
20_13	13000029-13995584	451	0.100	0.746867
1_169	169004220-169999438	376	0.100	0.679198
6_11	11001860-11994987	419	0.100	0.734336
1_45	45001631-45998217	364	0.100	0.629073
3_38	38013160-38995535	364	0.100	0.634085
10_6	6029693-6999012	527	0.100	0.789474
23_5	5004587-5773936	371	0.100	0.676692
6_8	8002588-8996459	508	0.100	0.786967
1_88	88007125-88998272	349	0.100	0.684211
14_4	4001151-4999941	516	0.100	0.79198
1_85	85000672-85998899	359	0.100	0.694236
13_4	4006314-4996964	440	0.100	0.73183
9_13	13000454-13998539	470	0.100	0.77193
3_101	101002649-101998645	398	0.100	0.669173
5_15	15000770-15998814	314	0.100	0.641604
4_80	80000362-80992376	297	0.100	0.586466
9_17	17002720-17999967	482	0.100	0.756892
20_5	5000651-5999452	492	0.100	0.776942
13_14	14004880-14996106	427	0.100	0.709273
2_77	77000552-77999113	282	0.100	0.591479
28_4	4004758-4964406	278	0.100	0.634085
2_16	16000151-16998562	352	0.100	0.666667
1_87	87001768-87996115	326	0.100	0.629073
5_56	56001042-56998640	321	0.100	0.669173
6_6	6001033-6998658	402	0.100	0.661654
4_64	64006402-64999734	276	0.100	0.598997
2_17	17003025-17998177	316	0.100	0.548872
7_30	30001345-30998258	455	0.100	0.724311
12_7	7000142-7999889	477	0.100	0.746867
14_10	10000304-10999961	526	0.100	0.75188
1_35	35002005-35998816	380	0.100	0.689223
7_28	28002821-28999513	467	0.100	0.714286
3_68	68000513-68998202	350	0.100	0.631579
12_13	13000320-13998096	528	0.100	0.794486
4_40	40001790-40998594	338	0.090	0.641604
3_71	71001121-71998408	378	0.090	0.669173
6_7	7001594-7998987	426	0.090	0.704261
8_22	22002669-22999947	434	0.090	0.681704
4_32	32003023-32999605	354	0.090	0.679198
13_16	16002637-16998078	499	0.090	0.749373
25_2	2001192-2887176	512	0.090	0.759399
3_109	109003989-109990022	412	0.090	0.706767
2_141	141004918-141992858	273	0.090	0.576441
3_0	24281-993284	363	0.090	0.639098
11_16	16000965-16999456	507	0.090	0.764411
1_56	56000162-56998456	358	0.090	0.654135
5_46	46000853-46999912	374	0.090	0.699248
11_9	9000127-9997375	518	0.090	0.781955
1_48	48001833-48999249	417	0.090	0.679198
5_52	52001366-52997823	451	0.090	0.744361
3_107	107000792-107998878	449	0.090	0.754386
6_20	20013603-20999470	464	0.090	0.75188
3_4	4001560-4998769	386	0.090	0.654135
1_29	29001510-29999595	370	0.090	0.691729
1_50	50001254-50997980	367	0.090	0.659148
6_9	9000091-9999004	486	0.090	0.739348
1_26	26002113-26999593	359	0.090	0.671679
1_177	177000356-177994321	379	0.090	0.709273
4_43	43001322-43998491	364	0.090	0.684211
2_125	125000130-125996039	247	0.090	0.56391
1_49	49002211-49997561	396	0.090	0.666667
1_171	171000120-171998865	435	0.090	0.66416
6_10	10008458-10998696	415	0.090	0.711779
3_42	42003831-42998346	347	0.090	0.634085
14_0	50084-999797	428	0.090	0.746867
8_8	8001874-8998934	349	0.090	0.636591
1_130	130001965-130998727	299	0.090	0.609023
1_136	136003219-136999919	412	0.090	0.726817
6_16	16002913-16997660	409	0.090	0.681704
11_13	13000655-13999472	502	0.090	0.734336
7_32	32001446-32990197	418	0.090	0.696742
1_105	105000541-105997476	391	0.090	0.691729
2_44	44000126-44997161	333	0.090	0.651629
1_96	96003254-96999948	336	0.090	0.639098
8_27	27000365-27999759	443	0.090	0.739348
6_2	2000729-2999246	419	0.090	0.719298
1_30	30001634-30998321	389	0.090	0.654135
8_7	7003352-7999901	479	0.090	0.784461
10_5	5000352-5976862	515	0.090	0.789474
1_165	165000717-165999445	427	0.090	0.711779
4_57	57000050-57999232	313	0.090	0.614035
2_80	80003122-80997612	274	0.090	0.593985
3_97	97000550-97996833	344	0.090	0.616541
13_12	12000451-12999639	408	0.090	0.724311
18_10	10000907-10999507	339	0.090	0.666667
4_2	2000372-2997067	328	0.090	0.609023
1_66	66000175-66999272	354	0.090	0.676692
8_13	13001030-13997664	406	0.090	0.696742
5_36	36007779-36999672	370	0.090	0.684211
1_176	176009588-176999375	357	0.090	0.676692
2_113	113001416-113992364	267	0.090	0.578947
2_83	83001834-83997168	256	0.090	0.568922
3_102	102001974-102996185	335	0.090	0.626566
8_6	6001191-6999562	370	0.090	0.656642
2_126	126002785-126997805	306	0.090	0.619048
18_9	9007122-9994878	456	0.090	0.764411
1_187	187010957-187999263	351	0.090	0.66416
5_9	9000092-9998051	367	0.090	0.62406
6_17	17000075-17999876	415	0.090	0.724311
20_10	10009222-10998439	441	0.090	0.739348
7_1	1026633-1999224	314	0.090	0.576441
7_4	4004880-4998023	407	0.090	0.686717
3_95	95003778-95999172	361	0.090	0.656642
22_1	1004589-1997368	511	0.090	0.739348
1_124	124002754-124996146	367	0.090	0.691729
1_61	61000224-61998748	361	0.090	0.671679
4_79	79003361-79998716	315	0.090	0.571429
1_185	185000255-185998748	402	0.090	0.654135
1_86	86005235-86998417	361	0.090	0.636591
4_5	5005829-5997346	284	0.090	0.571429
15_1	1002290-1998062	508	0.090	0.754386
5_27	27000696-27998417	438	0.090	0.79198
2_66	66002681-66995276	288	0.090	0.546366
1_123	123022185-123999385	368	0.090	0.726817
1_37	37000874-37996887	372	0.090	0.674185
5_44	44001572-44999656	385	0.090	0.741855
8_5	5000864-5996532	402	0.090	0.686717
3_23	23000202-23998205	317	0.090	0.654135
3_106	106005694-106988576	384	0.090	0.671679
2_92	92000457-92998761	255	0.090	0.558897
3_8	8003076-8999273	387	0.090	0.651629
8_26	26000275-26998071	404	0.090	0.706767
13_5	5001506-5998604	472	0.090	0.75188
5_50	50003212-50995203	367	0.090	0.681704
7_24	24008497-24999666	371	0.090	0.656642
1_31	31004761-31999153	372	0.090	0.681704
15_3	3002321-3995337	527	0.090	0.756892
2_46	46005192-46996287	352	0.090	0.629073
4_21	21001741-21999067	345	0.090	0.656642
27_5	5000332-5605060	333	0.090	0.62406
6_30	30001340-30999133	431	0.090	0.711779
12_14	14000037-14999691	546	0.090	0.786967
13_6	6003685-6999594	513	0.090	0.779449
1_134	134001864-134997824	329	0.090	0.666667
11_10	10000131-10995895	505	0.080	0.79198
11_4	4001030-4994753	483	0.080	0.709273
1_15	15000921-15999960	336	0.080	0.621554
1_183	183004278-183998348	338	0.080	0.649123
1_188	188000118-188998231	405	0.080	0.681704
3_39	39000117-39997355	393	0.080	0.681704
1_133	133002233-133996605	400	0.080	0.714286
8_14	14000656-14999112	435	0.080	0.736842
12_12	12001263-12999312	520	0.080	0.766917
1_186	186000674-186969404	351	0.080	0.64411
3_105	105013262-105999391	347	0.080	0.656642
3_81	81008610-81995646	333	0.080	0.609023
1_138	138000206-138999541	314	0.080	0.634085
1_116	116024185-116998165	317	0.080	0.62406
13_2	2000330-2994904	442	0.080	0.721804
3_100	100001846-100996655	371	0.080	0.601504
4_41	41004144-41988608	262	0.080	0.566416
4_61	61001499-61999721	347	0.080	0.676692
2_142	142000020-142994191	279	0.080	0.571429
7_36	36000235-36878976	276	0.080	0.56391
3_64	64003730-64999482	280	0.080	0.528822
1_82	82001576-82993071	401	0.080	0.696742
18_7	7000316-7999684	435	0.080	0.706767
3_79	79001230-79999932	349	0.080	0.611529
1_12	12000455-12999010	337	0.080	0.60401
4_16	16001139-16998635	319	0.080	0.611529
8_12	12001823-12998346	322	0.080	0.578947
1_32	32004848-32996905	306	0.080	0.636591
1_107	107000175-107999246	382	0.080	0.679198
12_8	8001126-8998440	523	0.080	0.79198
3_50	50003330-50995571	335	0.080	0.654135
2_71	71002370-71989357	221	0.080	0.501253
14_13	13001684-13996547	452	0.080	0.761905
4_82	82001647-82992049	308	0.080	0.60401
3_13	13003454-13999985	314	0.080	0.631579
2_139	139006761-139999004	329	0.080	0.593985
13_8	8000885-8998322	445	0.080	0.709273
3_14	14005101-14999520	313	0.080	0.631579
4_90	90002208-90995323	379	0.080	0.654135
3_31	31000133-31998824	409	0.080	0.769424
19_0	8216-995529	477	0.080	0.756892
1_195	195003475-195995407	465	0.080	0.704261
4_54	54002115-54999299	299	0.080	0.619048
3_9	9000982-9999622	333	0.080	0.64411
1_140	140120364-140998078	323	0.080	0.626566
2_40	40007952-40999399	305	0.080	0.571429
4_14	14004802-14994223	304	0.080	0.568922
1_162	162001955-162999938	350	0.080	0.676692
3_46	46000857-46998703	356	0.080	0.591479
1_14	14001980-14997821	333	0.080	0.601504
2_6	6003435-6996124	313	0.080	0.631579
2_38	38001063-38993191	334	0.080	0.616541
13_15	15001871-15998451	425	0.080	0.704261
3_94	94002004-94998337	356	0.080	0.656642
12_2	2000396-2990042	398	0.080	0.694236
13_13	13000729-13996041	427	0.080	0.691729
1_156	156000416-156996929	363	0.080	0.646617
9_16	16001716-16999606	508	0.080	0.779449
22_2	2002167-2999963	367	0.080	0.674185
7_35	35001712-35996723	388	0.080	0.666667
1_6	6001978-6999769	344	0.080	0.634085
3_40	40000761-40999517	393	0.080	0.679198
1_93	93002517-93999679	323	0.080	0.661654
20_0	47223-999177	360	0.080	0.661654
6_18	18001694-18998825	378	0.080	0.651629
1_155	155000884-155998399	407	0.080	0.689223
1_76	76002358-76997010	301	0.080	0.586466
4_17	17003745-17997977	346	0.080	0.611529
8_0	13672-994827	308	0.080	0.551378
1_84	84002231-84998915	409	0.080	0.696742
4_87	87021603-87998509	319	0.080	0.606516
1_16	16002529-16994517	346	0.080	0.669173
7_8	8003124-8997158	276	0.080	0.593985
1_151	151003778-151999805	286	0.080	0.566416
3_92	92000582-92999871	344	0.080	0.649123
1_102	102001483-102999615	318	0.080	0.634085
5_26	26000520-26995578	377	0.080	0.64411
3_47	47001081-47991191	399	0.080	0.679198
2_5	5000041-5998850	294	0.080	0.58396
3_20	20000278-20993819	388	0.080	0.681704
1_174	174005292-174999542	340	0.080	0.62406
13_10	10002778-10997692	379	0.080	0.699248
1_118	118001586-118997288	406	0.080	0.676692
1_40	40001170-40996562	348	0.080	0.621554
1_83	83003713-83996167	420	0.080	0.704261
1_94	94002604-94997391	314	0.080	0.571429
1_33	33001775-33998234	387	0.080	0.691729
13_3	3002617-3998616	460	0.080	0.709273
8_25	25000224-25996230	446	0.080	0.734336
2_4	4001148-4998859	360	0.080	0.631579
1_113	113000729-113979478	309	0.080	0.616541
3_3	3003383-3999518	392	0.080	0.679198
1_131	131002927-131997291	321	0.080	0.649123
2_131	131000463-131999754	316	0.080	0.619048
8_28	28001005-28995832	415	0.080	0.684211
1_20	20003201-20999694	356	0.080	0.639098
4_23	23000814-23999910	370	0.080	0.636591
1_194	194000420-194998901	328	0.080	0.64411
4_39	39000705-39999666	294	0.080	0.58396
1_60	60004355-60997051	373	0.080	0.649123
1_117	117006518-117996403	284	0.080	0.593985
4_31	31001400-31999341	297	0.080	0.619048
3_22	22001404-22998440	352	0.080	0.681704
2_36	36000394-36998853	304	0.080	0.606516
1_172	172002886-172999969	377	0.080	0.649123
3_56	56000993-56999223	412	0.080	0.684211
3_33	33001857-33998952	380	0.080	0.66416
8_9	9018734-9995426	330	0.080	0.614035
20_1	1003560-1996832	391	0.080	0.679198
4_22	22003900-22997628	354	0.080	0.659148
5_19	19005709-19998127	330	0.080	0.636591
6_14	14001935-14999572	480	0.080	0.716792
2_14	14000482-14999658	287	0.080	0.596491
1_72	72001446-72997827	308	0.080	0.609023
1_103	103001077-103999481	303	0.080	0.596491
4_25	25001584-25997367	337	0.080	0.656642
12_3	3000599-3998803	449	0.080	0.711779
1_173	173005650-173997232	335	0.080	0.681704
1_150	150001985-150992343	294	0.080	0.576441
4_88	88006320-88998944	318	0.080	0.619048
4_89	89001494-89997729	349	0.080	0.598997
5_23	23001333-23999258	381	0.070	0.671679
3_52	52002322-52998489	387	0.070	0.666667
12_16	16004430-16999550	533	0.070	0.741855
4_10	10005906-10997575	329	0.070	0.601504
2_140	140001635-140995753	327	0.070	0.611529
1_13	13003777-13998667	290	0.070	0.588972
2_135	135000313-135950768	310	0.070	0.631579
7_29	29003303-29998961	402	0.070	0.701754
9_12	12005866-12997791	469	0.070	0.711779
3_99	99000159-99999279	325	0.070	0.60401
1_22	22002398-22988765	358	0.070	0.641604
1_139	139001905-139951166	368	0.070	0.669173
5_8	8000498-8993949	415	0.070	0.656642
3_91	91001655-91999970	358	0.070	0.64411
1_51	51000434-51997357	351	0.070	0.626566
4_7	7010820-7995092	235	0.070	0.56391
1_148	148001575-148999760	219	0.070	0.468672
3_59	59001175-59998508	372	0.070	0.626566
1_43	43004228-43997742	327	0.070	0.634085
3_58	58004742-58998514	298	0.070	0.548872
5_20	20000972-20998261	328	0.070	0.629073
1_25	25056427-25998907	327	0.070	0.619048
1_36	36002323-36996568	341	0.070	0.654135
4_62	62006273-62997901	289	0.070	0.56391
7_0	39605-995954	154	0.070	0.441103
1_23	23001712-23998010	330	0.070	0.656642
1_110	110000973-110999112	368	0.070	0.656642
3_98	98001604-98998990	293	0.070	0.588972
1_104	104001018-104917298	322	0.070	0.596491
4_85	85005728-85998919	381	0.070	0.676692
2_148	148001374-148990328	326	0.070	0.641604
5_1	1003775-1994879	367	0.070	0.66416
3_11	11001927-11690099	243	0.070	0.548872
2_0	22397-995408	228	0.070	0.52381
2_13	13003360-13998909	291	0.070	0.558897
2_129	129000006-129996848	295	0.070	0.52381
2_81	81000547-81999912	263	0.070	0.556391
2_136	136229298-136991512	193	0.070	0.443609
1_112	112001615-112998790	355	0.070	0.636591
1_34	34000181-34997356	399	0.070	0.666667
1_129	129001445-129996229	313	0.070	0.611529
3_83	83000095-83999534	367	0.070	0.646617
3_10	10001439-10995437	319	0.070	0.609023
5_21	21002410-21994735	285	0.070	0.553885
4_30	30000957-30999840	312	0.070	0.60401
1_28	28003314-28999249	331	0.070	0.654135
2_45	45009480-45999159	327	0.070	0.62406
8_3	3004797-3998456	382	0.070	0.709273
3_6	6000022-6995451	331	0.070	0.636591
4_29	29000748-29994795	333	0.070	0.621554
2_98	98001528-98996645	297	0.070	0.593985
1_147	147004654-147991671	303	0.070	0.606516
9_23	23001311-23999904	401	0.070	0.686717
6_1	1001852-1996207	388	0.070	0.671679
1_52	52000127-52998004	380	0.070	0.674185
5_22	22004328-22995297	281	0.070	0.561404
2_107	107004694-107995223	346	0.070	0.656642
5_4	4001030-4998792	286	0.070	0.571429
4_77	77004078-77999527	342	0.070	0.639098
1_38	38002174-38998289	377	0.070	0.676692
2_91	91002179-91999701	259	0.070	0.586466
2_10	10001868-10998597	291	0.070	0.571429
2_41	41001878-41998364	299	0.070	0.60401
3_51	51000317-51994666	365	0.070	0.609023
3_61	61002343-61996382	300	0.070	0.614035
2_68	68003626-68997358	308	0.070	0.593985
3_110	110000758-110996486	407	0.070	0.666667
4_73	73009277-73991941	293	0.070	0.611529
4_78	78000541-78996526	294	0.070	0.546366
2_72	72018891-72997698	204	0.070	0.493734
2_48	48002673-48999819	327	0.070	0.614035
2_18	18000346-18999782	287	0.070	0.616541
2_73	73003968-73995869	169	0.070	0.401002
3_55	55005401-55996150	319	0.070	0.571429
5_37	37001174-37993279	399	0.070	0.694236
4_8	8006247-8999885	291	0.070	0.609023
3_7	7002535-7998141	357	0.070	0.674185
2_39	39001197-39999827	305	0.070	0.62406
1_121	121004601-121998086	361	0.070	0.619048
4_24	24000906-24996950	321	0.070	0.62406
2_97	97000549-97998490	303	0.070	0.556391
5_10	10003219-10999373	367	0.070	0.64411
3_30	30000897-30993376	386	0.070	0.651629
5_7	7002677-7997304	410	0.070	0.699248
1_100	100003420-100988805	281	0.070	0.58396
3_21	21000534-21992341	364	0.070	0.654135
3_35	35001332-35999647	329	0.070	0.616541
3_54	54013109-54998896	360	0.070	0.654135
1_44	44001073-44997785	344	0.070	0.656642
1_78	78000931-78998024	298	0.070	0.571429
1_125	125000203-125995962	319	0.070	0.596491
3_78	78003719-78999327	367	0.070	0.654135
2_130	130000481-130998287	286	0.070	0.609023
6_12	12001702-12998278	373	0.070	0.654135
5_13	13000954-13999219	347	0.070	0.621554
2_43	43002708-43994845	312	0.070	0.609023
1_81	81008377-81994832	370	0.070	0.629073
2_28	28002321-28996876	203	0.070	0.47619
2_67	67001880-67995557	285	0.070	0.558897
2_12	12004058-12999936	299	0.070	0.609023
4_20	20004361-20999751	269	0.070	0.501253
6_3	3000060-3999959	410	0.070	0.736842
1_18	18005747-18988390	257	0.070	0.561404
3_24	24003566-24996970	331	0.070	0.566416
4_84	84002233-84998440	353	0.070	0.654135
3_5	5001208-5999092	338	0.070	0.641604
1_181	181001172-181996465	345	0.070	0.611529
3_75	75011314-75999748	407	0.070	0.684211
5_28	28000344-28996407	391	0.070	0.631579
12_0	74179-998917	366	0.070	0.681704
4_58	58001396-58996848	364	0.070	0.646617
3_45	45000737-45998872	394	0.070	0.689223
5_39	39000466-39998360	349	0.070	0.614035
3_53	53000640-53993477	316	0.070	0.629073
2_34	34003561-34996555	296	0.070	0.593985
4_42	42002595-42994828	305	0.070	0.60401
1_71	71000214-71996082	358	0.070	0.66416
4_26	26006635-26998818	359	0.070	0.626566
4_60	60000075-60996461	306	0.070	0.588972
1_58	58002800-58998134	352	0.070	0.619048
1_92	92002199-92999699	362	0.060	0.631579
2_22	22138978-22996354	268	0.060	0.556391
2_108	108000662-108999223	320	0.060	0.634085
5_38	38000437-38996916	396	0.060	0.701754
2_70	70002582-70995838	204	0.060	0.431078
2_35	35001420-35998533	242	0.060	0.498747
4_69	69000658-69993865	315	0.060	0.60401
2_7	7000241-7998001	309	0.060	0.561404
1_178	178002574-178999555	368	0.060	0.619048
5_18	18005281-18986761	279	0.060	0.601504
4_3	3005385-3999498	325	0.060	0.609023
1_70	70004336-70995519	334	0.060	0.596491
2_23	23003810-23996304	324	0.060	0.598997
3_87	87003977-87996181	356	0.060	0.651629
1_41	41004327-41995642	324	0.060	0.60401
4_81	81001865-81996034	296	0.060	0.553885
2_32	32001786-32998224	210	0.060	0.471178
3_66	66000719-66994571	334	0.060	0.636591
2_106	106002057-106999646	288	0.060	0.571429
3_82	82000697-82998896	343	0.060	0.64411
2_42	42004976-42998628	339	0.060	0.646617
1_182	182001525-182870712	370	0.060	0.64411
4_66	66009577-66998777	272	0.060	0.561404
2_15	15002550-15995197	290	0.060	0.566416
1_7	7001361-7998739	300	0.060	0.591479
2_115	115004723-115999263	304	0.060	0.56391
2_9	9012190-9990590	310	0.060	0.561404
1_128	128002385-128997272	316	0.060	0.609023
15_0	41526-998020	267	0.060	0.538847
10_0	509881-999195	177	0.060	0.428571
4_46	46000232-46999868	382	0.060	0.674185
1_168	168012741-168997872	360	0.060	0.626566
2_54	54009785-54999069	273	0.060	0.553885
2_111	111000887-111999321	278	0.060	0.58396
3_28	28001025-28998185	331	0.060	0.568922
2_99	99005572-99999029	271	0.060	0.553885
3_34	34001105-34995047	376	0.060	0.671679
1_119	119003727-119999736	325	0.060	0.659148
5_12	12007378-12996601	276	0.060	0.568922
2_144	144002138-144998010	219	0.060	0.506266
3_48	48006210-48999018	389	0.060	0.64411
1_80	80001060-80995276	378	0.060	0.661654
1_62	62000024-62998063	291	0.060	0.596491
1_109	109000932-109993267	362	0.060	0.64411
5_33	33000920-33998426	288	0.060	0.566416
1_111	111001733-111999862	338	0.060	0.654135
5_59	59001285-59775260	330	0.060	0.606516
2_21	21000558-21901484	252	0.060	0.571429
3_2	2000032-2998867	328	0.060	0.601504
4_63	63002352-63994771	291	0.060	0.576441
2_105	105004198-105992778	292	0.060	0.58396
2_128	128001580-128996786	280	0.060	0.566416
9_11	11000117-11998979	397	0.060	0.686717
2_8	8000839-8999238	300	0.060	0.56391
1_1	1003228-1999125	294	0.060	0.573935
1_99	99010355-99999595	303	0.060	0.581454
2_55	55001495-55998457	294	0.060	0.54386
3_108	108000266-108999411	363	0.060	0.646617
3_49	49003955-49996799	309	0.060	0.586466
2_110	110000921-110995311	282	0.060	0.531328
2_138	138003722-138999926	313	0.060	0.60401
3_77	77003653-77996188	336	0.060	0.611529
2_61	61003805-61992322	255	0.060	0.498747
1_126	126001632-126993345	234	0.060	0.503759
5_47	47003017-47999085	284	0.060	0.558897
2_50	50001247-50998670	228	0.060	0.468672
1_179	179001074-179999169	331	0.060	0.609023
22_0	11040-998870	216	0.060	0.471178
1_159	159003135-159999296	271	0.060	0.586466
5_14	14002078-14987116	198	0.060	0.486216
2_127	127001901-127991942	266	0.060	0.531328
3_76	76001617-76997113	353	0.060	0.646617
1_97	97001132-97998070	183	0.060	0.481203
1_53	53002697-53997943	325	0.060	0.606516
2_96	96002502-96996274	263	0.060	0.521303
2_94	94002120-94997147	250	0.060	0.576441
1_106	106001479-106999692	363	0.060	0.649123
1_59	59000685-59999797	357	0.060	0.626566
1_19	19003354-19999353	262	0.060	0.531328
3_25	25002990-25997361	312	0.060	0.609023
5_17	17004254-17999180	304	0.060	0.596491
1_180	180007233-180998995	374	0.060	0.711779
4_12	12000065-12998967	350	0.060	0.591479
1_57	57000875-57997976	342	0.060	0.601504
3_1	1000324-1990086	299	0.060	0.573935
2_116	116001330-116998389	285	0.060	0.538847
4_44	44003572-44996222	297	0.060	0.551378
2_2	2001466-2999225	328	0.060	0.629073
4_59	59002947-59994412	324	0.060	0.634085
1_158	158000773-158998005	288	0.060	0.553885
2_93	93006555-93994443	234	0.060	0.526316
2_146	146002741-146997254	285	0.060	0.566416
4_48	48128338-48999624	274	0.060	0.551378
5_43	43001408-43998349	288	0.060	0.558897
2_19	19004950-19994334	275	0.060	0.56391
4_83	83001010-83997289	310	0.060	0.571429
4_15	15000769-15999159	287	0.060	0.54386
5_30	30001461-30994841	268	0.060	0.516291
11_19	19001109-19997265	341	0.060	0.634085
3_17	17000437-17994012	361	0.060	0.641604
5_0	29775-999985	314	0.060	0.598997
1_101	101003750-101993781	297	0.060	0.58396
1_98	98002972-98999843	309	0.060	0.576441
3_62	62000025-62995422	289	0.060	0.581454
1_142	142014317-142997646	257	0.050	0.503759
2_137	137005397-137998431	285	0.050	0.56391
3_89	89000059-89994428	275	0.050	0.533835
2_58	58005638-58998616	285	0.050	0.566416
2_3	3005807-3996075	329	0.050	0.609023
5_5	5002083-5807928	236	0.050	0.536341
3_104	104001315-104984655	353	0.050	0.634085
4_1	1000448-1997625	296	0.050	0.568922
3_90	90008293-90992375	306	0.050	0.601504
5_48	48005235-48999630	322	0.050	0.601504
2_27	27034337-27992309	165	0.050	0.43609
3_44	44001824-44999285	313	0.050	0.586466
4_9	9001502-9999279	296	0.050	0.568922
3_41	41003022-41999789	292	0.050	0.568922
3_103	103009214-103999969	324	0.050	0.596491
2_37	37023380-37992884	300	0.050	0.598997
5_25	25000385-25999154	332	0.050	0.581454
5_34	34003454-34981535	304	0.050	0.573935
1_69	69000578-69990723	319	0.050	0.636591
1_46	46003333-46999340	323	0.050	0.596491
4_76	76004898-76999095	297	0.050	0.538847
4_35	35008890-35999840	331	0.050	0.571429
12_1	1009101-1999418	371	0.050	0.601504
5_42	42000579-42998677	335	0.050	0.654135
1_17	17001076-17996923	242	0.050	0.516291
3_43	43000680-43998113	339	0.050	0.606516
3_69	69003508-69999495	304	0.050	0.553885
1_42	42009386-42999329	260	0.050	0.511278
11_2	2000809-2742622	316	0.050	0.598997
5_32	32001226-32997980	205	0.050	0.433584
2_60	60003525-60996514	296	0.050	0.576441
3_93	93001659-93994973	307	0.050	0.56391
5_29	29000354-29995193	313	0.050	0.566416
13_17	17000131-17998760	321	0.050	0.581454
4_45	45003114-45998700	309	0.050	0.568922
2_104	104002020-104998000	287	0.050	0.54386
1_67	67000674-67998678	316	0.050	0.611529
3_74	74001640-74999708	338	0.050	0.609023
2_103	103000146-103995409	319	0.050	0.581454
1_161	161000096-161996976	236	0.050	0.503759
5_40	40004391-40999047	268	0.050	0.541353
4_11	11002130-11992611	298	0.050	0.548872
1_120	120011209-120997531	252	0.050	0.508772
1_24	24001443-24994263	275	0.050	0.541353
1_64	64000330-64998812	314	0.050	0.619048
2_33	33007107-33998193	273	0.050	0.568922
7_1	1045201-1790619	149	0.050	0.368421
2_56	56009150-56997515	293	0.050	0.56391
3_36	36002067-36995251	297	0.050	0.561404
4_75	75000655-75992482	240	0.050	0.528822
1_5	5004296-5997471	279	0.050	0.521303
3_57	57002054-57991099	263	0.050	0.516291
6_13	13000859-13999422	371	0.050	0.609023
4_0	50180-996144	300	0.050	0.596491
9_0	552762-997916	210	0.050	0.453634
2_147	147001875-147999277	278	0.050	0.56391
4_74	74001668-74988693	262	0.050	0.558897
4_28	28001305-28997654	248	0.050	0.488722
4_18	18000247-18832896	205	0.050	0.446115
3_73	73000044-73996184	337	0.050	0.578947
4_55	55003562-55997696	260	0.050	0.511278
1_157	157001857-157998434	249	0.050	0.511278
3_29	29001173-29999617	267	0.050	0.518797
3_72	72000979-72995643	340	0.050	0.60401
2_24	24001857-24998269	238	0.050	0.491228
1_3	3000135-3999701	304	0.050	0.573935
13_1	1002574-1999797	230	0.050	0.501253
2_132	132002106-132998425	268	0.050	0.546366
4_72	72081983-72990211	215	0.050	0.518797
3_32	32001408-32997564	324	0.050	0.609023
5_35	35006648-35995637	282	0.050	0.546366
2_57	57004499-57994157	275	0.050	0.553885
3_88	88005738-88983251	347	0.050	0.639098
4_36	36003578-36995313	256	0.050	0.508772
2_1	1000653-1995602	267	0.050	0.503759
4_38	38007175-38997248	279	0.050	0.496241
4_27	27000372-27994859	265	0.050	0.541353
2_26	26073012-26999450	182	0.050	0.431078
3_70	70002059-70995675	263	0.050	0.493734
2_124	124006387-124988511	186	0.050	0.388471
2_133	133000519-133998978	207	0.050	0.451128
1_164	164002665-164997944	273	0.050	0.541353
1_163	163002258-163997718	216	0.050	0.438596
1_21	21007210-21998931	314	0.040	0.56391
3_37	37001157-37993685	285	0.040	0.531328
2_123	123000283-123994420	211	0.040	0.433584
1_141	141000474-141990666	265	0.040	0.536341
11_3	3327637-3998325	252	0.040	0.56391
5_49	49000452-49996005	362	0.040	0.611529
1_77	77001265-77994942	324	0.040	0.558897
2_59	59001048-59997211	229	0.040	0.481203
8_2	2001996-2997611	265	0.040	0.553885
2_95	95000038-95993890	191	0.040	0.426065
4_37	37011456-37995028	294	0.040	0.581454
1_27	27000790-27995808	245	0.040	0.518797
4_6	6001408-6995017	263	0.040	0.546366
4_86	86004165-86969315	246	0.040	0.451128
24_6	6000210-6269740	168	0.040	0.363409
5_41	41000480-41995826	263	0.040	0.566416
5_6	6391342-6999673	245	0.040	0.458647
2_114	114004113-114995221	257	0.040	0.473684
1_63	63001124-63995624	276	0.040	0.498747
1_54	54001671-54992374	227	0.040	0.47619
2_74	74002335-74992210	158	0.040	0.41604
5_3	3004086-3995567	150	0.040	0.345865
2_51	51000883-51998771	188	0.040	0.411028
3_85	85013966-85998902	244	0.040	0.496241
4_70	70000654-70997711	242	0.040	0.548872
2_120	120000142-120837617	134	0.040	0.365915
7_7	7006436-7999380	84	0.040	0.233083
2_100	100001014-100997520	207	0.040	0.383459
1_160	160006925-160998084	187	0.040	0.408521
13_0	589638-998207	102	0.040	0.303258
2_134	134014144-134998549	247	0.040	0.508772
2_11	11003135-11998606	227	0.040	0.466165
2_109	109004728-109998854	241	0.030	0.493734
6_0	517174-997749	174	0.030	0.401002
4_47	47000597-47992483	258	0.030	0.561404
2_118	118000748-118991333	187	0.030	0.398496
2_143	143007617-143982777	239	0.030	0.513784
2_25	25002058-25293870	43	0.030	0.165414
27_0	4685-984466	141	0.030	0.350877
5_2	2002587-2995845	165	0.030	0.373434
2_149	149000875-149517792	89	0.030	0.233083
5_11	11002607-11992136	180	0.030	0.446115
3_84	84002311-84998326	228	0.030	0.463659
4_19	19360087-19998058	146	0.030	0.373434
4_65	65002564-65994815	198	0.030	0.47619
2_82	82001969-82999092	96	0.030	0.255639
18_0	82987-997260	297	0.030	0.60401
2_75	75011096-75999391	122	0.030	0.303258
1_73	73001573-73877750	161	0.030	0.37594
8_29	29000182-29930152	217	0.030	0.501253
8_1	1027422-1999902	174	0.030	0.373434
17_0	662070-999997	141	0.020	0.328321
2_53	53000299-53984167	106	0.020	0.243108
4_91	91001569-91257177	108	0.020	0.283208
26_5	5000429-5289444	115	0.020	0.273183
1_55	55021353-55996266	104	0.020	0.278196
2_122	122000094-122989055	172	0.020	0.393484
3_111	111002147-111279784	81	0.020	0.190476
5_31	31000460-31997967	119	0.020	0.33584
1_127	127000401-127996789	103	0.020	0.255639
1_196	196000017-196199135	93	0.020	0.240602
13_18	18000609-18379348	100	0.020	0.283208
10_20	20000294-20412234	87	0.020	0.240602
4_71	71001596-71286509	61	0.020	0.170426
2_52	52002456-52995225	65	0.020	0.155388
2_121	121333669-121997686	159	0.020	0.426065
6_35	35001335-35428840	132	0.020	0.325815
1_75	75168308-75998477	42	0.010	0.155388
11_20	20000034-20200990	54	0.010	0.162907
2_119	119079971-119998077	79	0.010	0.177945
14_15	15000636-15549029	11	0.000	0.055138
8_10	10002013-10079546	20	0.000	0.070175
9_24	24000358-24061055	26	0.000	0.080201
1_74	74028301-74608133	17	0.000	0.067669
7_1	1000656-1041524	15	0.000	0.032581
20_14	14007690-14098655	17	0.000	0.050125
18_11	11017173-11017173	1	0.000	0.005013
7_0	73370-156051	24	0.000	0.050125
