# Supplementary material for: A genome-wide association study reveals novel genomic regions and positional candidate genes for fat deposition in broiler chickens
Source: BMC Genomics. 2018 May 21;19:374. doi: 10.1186/s12864-018-4779-6 (PMC5963092; doi:10.1186/s12864-018-4779-6)
Supplement: Supplementary file 9 — List with the 419 genes annotated within the nine QTL detected. (XLSX 61 kb) [file 12864_2018_4779_MOESM9_ESM.xlsx]

## Sheet: Sheet1
Additional file 9 - List with the 419 genes annotated within the nine QTL detected.
Gene stable ID	Gene name	Chromosome/scaffold name	Gene start (bp)	Gene end (bp)
ENSGALG00000000086	TIMM17A	26	1104135	1111045
ENSGALG00000000094	ADIPOR1	26	1096733	1102409
ENSGALG00000000102	UBE2T	26	1089611	1092699
ENSGALG00000000104	CRY4	26	1080122	1086604
ENSGALG00000000106		26	1069630	1080947
ENSGALG00000000137	SNRPE	26	1667873	1670176
ENSGALG00000000142	CEPT1	26	1032399	1055596
ENSGALG00000000154	DENND2D	26	1020205	1027765
ENSGALG00000000164	MYBPH	26	1001411	1010920
ENSGALG00000000186	MTCH1	26	1661083	1667786
ENSGALG00000000284	HOXB4	27	3835226	3840489
ENSGALG00000000329	AHCYL1	26	1288997	1307914
ENSGALG00000000394	SLC6A17	26	1342526	1349149
ENSGALG00000000400		26	1357092	1364505
ENSGALG00000000401	RBM15	26	1389270	1392137
ENSGALG00000000417	SLC16A4	26	1402849	1411888
ENSGALG00000000419	LAMTOR5	26	1413368	1415592
ENSGALG00000000437	PGA3	26	1422503	1425632
ENSGALG00000000441	KCNA10	26	1427486	1429339
ENSGALG00000000442	KCNA2	26	1458526	1460788
ENSGALG00000000477		26	1508360	1510438
ENSGALG00000000483		26	1514682	1518984
ENSGALG00000000497		26	1522348	1523129
ENSGALG00000000504	ETV7	26	1529164	1533184
ENSGALG00000000511	KCTD20	26	1533747	1550311
ENSGALG00000000523	STK38	26	1556064	1564278
ENSGALG00000000533	SRSF3	26	1573430	1579366
ENSGALG00000000544	RAB44	26	1593033	1605920
ENSGALG00000000545	REN	26	1715950	1719075
ENSGALG00000000551	C6orf89	26	1608779	1626550
ENSGALG00000000557	ETNK2	26	1706580	1713414
ENSGALG00000000560		26	1628842	1632635
ENSGALG00000000581	DDX42	27	2989797	3006212
ENSGALG00000000583	SOX13	26	1683809	1703852
ENSGALG00000000585	MYL4	27	3015291	3020580
ENSGALG00000000596	CDC27	27	3024097	3050899
ENSGALG00000000603	KANSL1	27	3055086	3122696
ENSGALG00000000611	PPP1R15B	26	1775328	1779751
ENSGALG00000000625	MAPT	27	3126090	3162020
ENSGALG00000000636	MDM4	26	1802527	1819782
ENSGALG00000000639	LRRN2	26	1831198	1833288
ENSGALG00000000653	CNTN2	26	1968416	1991975
ENSGALG00000001191	MEOX1	27	3530597	3536176
ENSGALG00000001276	HOXB9	27	3782436	3786433
ENSGALG00000001279	ZNF652	27	3606501	3613929
ENSGALG00000001299	GIP	27	3682114	3689763
ENSGALG00000001309	SNF8	27	3690044	3693328
ENSGALG00000001315	UBE2Z	27	3695957	3705363
ENSGALG00000001330	ATP5G1	27	3706954	3709485
ENSGALG00000001525	CALCOCO2	27	3710068	3718422
ENSGALG00000002080	DOCK2	13	3962515	4122445
ENSGALG00000002105	FOXI1	13	3949132	3951294
ENSGALG00000002113	LCP2	13	3848537	3877852
ENSGALG00000002118	KCNMB1	13	3783482	3790486
ENSGALG00000002132	KCNIP1	13	3521778	3558785
ENSGALG00000002152	GABRP	13	3488060	3498167
ENSGALG00000002191	TLX3	13	3303663	3305999
ENSGALG00000002197	NPM1	13	3270868	3282126
ENSGALG00000002203	FGF-18	13	3197465	3262685
ENSGALG00000003681	TOP1	20	4865269	5043775
ENSGALG00000003750	PLCG1	20	5046400	5076441
ENSGALG00000003815	RPN2	20	5165779	5186674
ENSGALG00000003842	GHRH	20	5188787	5196285
ENSGALG00000003855	SRC	20	5211688	5229299
ENSGALG00000003909	PIGT	20	5240012	5246804
ENSGALG00000003921	DBNDD2	20	5248043	5254471
ENSGALG00000003929	SYS1	20	5266251	5268508
ENSGALG00000003932	SDC4	20	5273295	5288746
ENSGALG00000003952	RBPJL	20	5294048	5306816
ENSGALG00000004028	MATN4	20	5308806	5314214
ENSGALG00000004074	KCNS1	20	5324346	5328102
ENSGALG00000004098	STK4	20	5330401	5370586
ENSGALG00000004110	TOMM34	20	5370082	5373738
ENSGALG00000004123	PABPC1L	20	5378064	5387076
ENSGALG00000004143	YWHAB	20	5388593	5401582
ENSGALG00000004146	RIMS4	20	5424273	5467530
ENSGALG00000004154	WISP2	20	5488264	5491556
ENSGALG00000004170	ADA	20	5501132	5513764
ENSGALG00000004220	SERINC3	20	5541644	5549115
ENSGALG00000004244	TTPAL	20	5549544	5557118
ENSGALG00000004261	AQP9	10	7007996	7035035
ENSGALG00000004270	ALDH1A2	10	7045146	7260351
ENSGALG00000004285	HNF4A	20	5564388	5578996
ENSGALG00000004294	CGNL1	10	7259782	7315837
ENSGALG00000004304	TCF12	10	7176016	7516317
ENSGALG00000004309	GDAP1L1	20	5623729	5634690
ENSGALG00000004321	OSER1	20	5642720	5646265
ENSGALG00000004347	NEDD4	10	7728653	7801085
ENSGALG00000004369	PYGO1	10	7914587	7922518
ENSGALG00000004387	CCPG1	10	7931180	7968970
ENSGALG00000004435	RAB27A	10	7968909	7999976
ENSGALG00000004445		20	5726465	5727314
ENSGALG00000004469	TP53RK	20	5754325	5755808
ENSGALG00000004498	SLC2A10	20	5758430	5766067
ENSGALG00000004508	EYA2	20	5843310	5951540
ENSGALG00000004542	ZMYND8	20	5956857	5997973
ENSGALG00000004550	PPTC7	15	5997391	6012916
ENSGALG00000004562	HVCN1	15	6026586	6036124
ENSGALG00000004571	PPP1CC	15	6039566	6054773
ENSGALG00000004582	MYL2	15	6081766	6085776
ENSGALG00000004598	CUX2	15	6128724	6150323
ENSGALG00000004610	SH2B3	15	6163560	6174287
ENSGALG00000004625	ATXN2	15	6178126	6220003
ENSGALG00000004650	BRAP	15	6237578	6272982
ENSGALG00000004725		15	6264123	6272573
ENSGALG00000004743	MAPKAPK5	15	6273634	6293093
ENSGALG00000004760	TMEM116	15	6303077	6315839
ENSGALG00000004818	RPL6	15	6428446	6441550
ENSGALG00000004821	PTPN11	15	6441766	6463211
ENSGALG00000004840	RPH3A	15	6490464	6504448
ENSGALG00000004849	WSCD2	15	6524248	6533384
ENSGALG00000004858	FICD	15	6557392	6560131
ENSGALG00000004869	ISCU	15	6576367	6579410
ENSGALG00000004893	TMEM119	15	6581615	6582322
ENSGALG00000004901	CORO1C	15	6589170	6627467
ENSGALG00000004928	SSH1	15	6632197	6659208
ENSGALG00000005043		15	6711180	6730689
ENSGALG00000005062	FoxN4	15	6732758	6747406
ENSGALG00000005122	MYO1H	15	6773611	6789221
ENSGALG00000005138	KCTD10	15	6792641	6799711
ENSGALG00000005379	SGSM1	15	6959394	6984189
ENSGALG00000005809	2018-09-02	9	4978267	4990311
ENSGALG00000005823	HDLBP	9	4941057	4961123
ENSGALG00000006016	PASK	9	4902979	4922208
ENSGALG00000006044		9	4874387	4875766
ENSGALG00000006221	KIF1A	9	4834319	4867054
ENSGALG00000006253	ILKAP	9	4825603	4834005
ENSGALG00000006260	KLHL30	9	4822059	4824613
ENSGALG00000006283	THAP4	9	4802407	4816518
ENSGALG00000006298	ATG4B	9	4782699	4802426
ENSGALG00000006305	DTYMK	9	4775858	4781321
ENSGALG00000006317	ING5	9	4767418	4775693
ENSGALG00000006354	GAL3ST2	9	4749643	4754097
ENSGALG00000006361	NEU4	9	4746372	4748199
ENSGALG00000006375	TM4SF19	9	4743415	4745533
ENSGALG00000006385		9	4715879	4735622
ENSGALG00000006392	RNF168	9	4703951	4711851
ENSGALG00000006395	WDR53	9	4695496	4700105
ENSGALG00000006402		9	4679978	4681771
ENSGALG00000006405	CEP19	9	4675125	4677900
ENSGALG00000006408	PIGX	9	4670937	4675377
ENSGALG00000006426	PAK2	9	4632558	4651108
ENSGALG00000006436	AQP12A	9	4624346	4626196
ENSGALG00000006440		9	4621220	4623051
ENSGALG00000006453	TF	9	4590500	4601249
ENSGALG00000006471	SLCO2A1	9	4558704	4581991
ENSGALG00000006483		9	4464263	4466223
ENSGALG00000006488	RYK	9	4479194	4530082
ENSGALG00000006531	TRA2B	9	4389946	4408369
ENSGALG00000006539	C21orf2	9	4383100	4389373
ENSGALG00000006543	PFKL	9	4375703	4380667
ENSGALG00000006547	PROCR	9	4373444	4375233
ENSGALG00000006564		9	4355098	4368727
ENSGALG00000006566	TBCCD1	9	4346423	4354799
ENSGALG00000006574	CRYGS	9	4340610	4344408
ENSGALG00000006593	CLDN18	9	4121939	4128404
ENSGALG00000006597		9	4107760	4112433
ENSGALG00000006600	A4GNT	9	4103974	4105951
ENSGALG00000007101	ZPR1	24	5089164	5103744
ENSGALG00000007109	APOA4	24	5107031	5108520
ENSGALG00000007114	APOA1	24	5110448	5112102
ENSGALG00000007144	SIK3	24	5115506	5186106
ENSGALG00000007298	BACE1	24	5238005	5244773
ENSGALG00000007310	CEP164	24	5246399	5280516
ENSGALG00000007314	DSCAML1	24	5290222	5370245
ENSGALG00000007320	FXYD2	24	5375783	5377024
ENSGALG00000007406	TMPRSS4	24	5413055	5415953
ENSGALG00000007409	SCN4B	24	5417708	5420171
ENSGALG00000007412	MPZL2	24	5442228	5447809
ENSGALG00000007416	CD3E	24	5450666	5455569
ENSGALG00000007418	CD3D	24	5457626	5460103
ENSGALG00000007430	ARCN1	24	5475477	5483503
ENSGALG00000007438		24	5484062	5488400
ENSGALG00000007618	BTG4	24	5533745	5535809
ENSGALG00000007659	HYOU1	24	5645283	5662009
ENSGALG00000007675	CXCR5	24	5567223	5572244
ENSGALG00000007685	BCL9L	24	5578946	5589603
ENSGALG00000007689	CCDC84	24	5630121	5633751
ENSGALG00000007699	RPS25	24	5634320	5636087
ENSGALG00000007707	TRAPPC4	24	5636109	5637888
ENSGALG00000007716	SLC37A4	24	5639319	5645750
ENSGALG00000007794	DRD2	24	5726541	5731611
ENSGALG00000007815	ANKK1	24	5747940	5753666
ENSGALG00000007833		24	5765420	5775028
ENSGALG00000007839	NCAM1	24	5780707	5862536
ENSGALG00000009929	SOST	27	3504160	3508692
ENSGALG00000009935		27	3456946	3463118
ENSGALG00000009939	SPOP	27	3351576	3376621
ENSGALG00000009943	FAM117A	27	3309705	3336241
ENSGALG00000009944	KAT7	27	3297083	3309535
ENSGALG00000010258	LTBP2	5	37973837	38033648
ENSGALG00000010270	AREL1	5	38041021	38068051
ENSGALG00000010275	FCF1	5	38071615	38076090
ENSGALG00000010277		5	38100102	38114124
ENSGALG00000010286	DLST	5	38134320	38149882
ENSGALG00000010294		5	38150988	38153531
ENSGALG00000010301	EIF2B2	5	38169376	38175936
ENSGALG00000010304	MLH3	5	38176680	38194379
ENSGALG00000010307	ACYP1	5	38195151	38196110
ENSGALG00000010309		5	38197888	38199828
ENSGALG00000010314	NEK9	5	38205830	38228340
ENSGALG00000010318	TMED10	5	38232127	38246355
ENSGALG00000010322	JDP2	5	38310140	38314446
ENSGALG00000010323	BATF	5	38322143	38331207
ENSGALG00000010326	FLVCR2	5	38339289	38363624
ENSGALG00000010340	TTLL5	5	38373127	38492588
ENSGALG00000010346	TGFB3	5	38503286	38517228
ENSGALG00000010350	GPATCH2L	5	38603361	38633448
ENSGALG00000010372	ANGEL1	5	38928040	38938522
ENSGALG00000010378	LRRC74A	5	38944152	38960685
ENSGALG00000011902	TAGLN	24	5206471	5209283
ENSGALG00000013454	HOXB1	27	3879443	3882191
ENSGALG00000013848	MVK	15	6827798	6838616
ENSGALG00000013851	UBE3B	15	6800841	6817908
ENSGALG00000013893	MNS1	10	7620168	7625810
ENSGALG00000014368	APOA5	24	5103948	5105599
ENSGALG00000018305	gga-mir-34b	24	5539134	5539217
ENSGALG00000018306	gga-mir-34c	24	5539871	5539944
ENSGALG00000018307	gga-let-7j	26	1639928	1640010
ENSGALG00000018308	gga-let-7k	26	1640128	1640210
ENSGALG00000018313	gga-mir-196-1	27	3775036	3775130
ENSGALG00000019797		27	3008186	3012543
ENSGALG00000020415	IFT43	5	38520058	38563636
ENSGALG00000020943	AGXT	9	4868931	4871756
ENSGALG00000021271	MPZL3	24	5436226	5442088
ENSGALG00000021272	SCN2B	24	5425639	5428446
ENSGALG00000021273	TMPRSS13	24	5391162	5394288
ENSGALG00000021285	UNG	15	6705777	6710125
ENSGALG00000021341	ADAM20	15	6300038	6302497
ENSGALG00000021357		20	5257029	5258186
ENSGALG00000021952	gga-mir-10a	27	3834170	3834243
ENSGALG00000023113		5	38127140	38127742
ENSGALG00000023510	ERP29	15	6316016	6320087
ENSGALG00000023834		20	5649123	5656467
ENSGALG00000023844		20	5484623	5485663
ENSGALG00000025160	gga-mir-1614	20	5087608	5087689
ENSGALG00000025309	gga-mir-1667	24	5291926	5292012
ENSGALG00000025733		24	5284479	5287623
ENSGALG00000025774	HOXB2	27	3869146	3871830
ENSGALG00000025867	ALX3	26	1318188	1319129
ENSGALG00000025882	BUD13	24	5093021	5098988
ENSGALG00000025937	FXYD6	24	5378495	5386474
ENSGALG00000026238	gga-mir-6635-3	15	6975427	6975536
ENSGALG00000026285	FITM2	20	5612207	5614716
ENSGALG00000026302	SRPRB	9	4582511	4589635
ENSGALG00000026518	RUNDC3A	27	3172860	3177285
ENSGALG00000026550	gga-mir-1745	24	5140666	5140752
ENSGALG00000026557	PGF	5	38158264	38162063
ENSGALG00000026621	uc_338	27	3372382	3372558
ENSGALG00000026809	SARS	26	1148980	1154389
ENSGALG00000027111	gga-mir-6671	24	5039305	5039414
ENSGALG00000027126	BLCAP	20	5232373	5234006
ENSGALG00000027673	gga-mir-6618	26	1761691	1761800
ENSGALG00000027918	PAFAH1B2	24	5188010	5196223
ENSGALG00000028037	FOS	5	38264804	38267713
ENSGALG00000028177		15	6296115	6299070
ENSGALG00000028318	CDKN1A	26	1588453	1591609
ENSGALG00000028346		26	1566099	1568263
ENSGALG00000028515		5	38320713	38320812
ENSGALG00000028721	LMOD1	26	1113766	1123749
ENSGALG00000028832	gga-mir-6648-1	15	6705939	6706037
ENSGALG00000029089		20	5259450	5262380
ENSGALG00000029220	PCSK7	24	5209599	5225489
ENSGALG00000029944	FAM222A	15	6879328	6890416
ENSGALG00000029947	MMAB	15	6823751	6827545
ENSGALG00000030012	EMILIN3	20	5120164	5122823
ENSGALG00000030139		24	5197792	5205005
ENSGALG00000030527		10	7316756	7342068
ENSGALG00000030676	CPNE5	26	1183181	1189514
ENSGALG00000030920	APOC3	24	5109261	5109973
ENSGALG00000030937		13	3495448	3500500
ENSGALG00000030941	KIAA1324	26	1138597	1146644
ENSGALG00000030976		20	5636886	5638117
ENSGALG00000031128	SENP2	9	4434448	4447828
ENSGALG00000031205	GNGT2	27	3637559	3639810
ENSGALG00000031240	ACAD10	15	6251280	6259972
ENSGALG00000031331	PKIG	20	5515864	5528654
ENSGALG00000031766	PPP1R7	9	4922577	4937599
ENSGALG00000031776	NFASC	26	1889290	1965785
ENSGALG00000031820		9	4715737	4719058
ENSGALG00000031853	PIGBOS1	10	7968924	7969340
ENSGALG00000031900		15	6659515	6661167
ENSGALG00000031919		10	7613369	7618603
ENSGALG00000031942	gga-mir-1612	9	4975873	4975956
ENSGALG00000032260	IL10RA	24	5401364	5405122
ENSGALG00000032304		26	1634478	1636375
ENSGALG00000032305	DHX8	27	3568955	3579074
ENSGALG00000032619	SYPL2	26	1213737	1215592
ENSGALG00000032685	HECTD4	15	6362673	6425954
ENSGALG00000032702	ITGA3	27	3186222	3201493
ENSGALG00000032739		24	5508117	5509048
ENSGALG00000032740	HOXB7	27	3799423	3803477
ENSGALG00000032750		26	1156252	1162125
ENSGALG00000032893	SHISA4	26	1126658	1129254
ENSGALG00000032922	GSTM2	26	1255373	1257407
ENSGALG00000033064	DDX6	24	5551128	5564568
ENSGALG00000033154	HOXB13	27	3743555	3745149
ENSGALG00000033195	IGF2BP2	9	4414719	4430179
ENSGALG00000033572	SORT1	26	1190495	1200874
ENSGALG00000033591		13	3466335	3475168
ENSGALG00000033683	PHOSPHO1	27	3628878	3630605
ENSGALG00000033714		5	38270807	38271340
ENSGALG00000033853		26	1262380	1268829
ENSGALG00000033854	CSF1	26	1276273	1282868
ENSGALG00000034009	AMPD2	26	1248143	1255055
ENSGALG00000034201		24	4979830	5000725
ENSGALG00000034278	SVOP	15	6678850	6689710
ENSGALG00000034354		5	38371235	38372897
ENSGALG00000034387		20	5672586	5702908
ENSGALG00000034549		10	7723395	7737534
ENSGALG00000034550	POLR2M	10	7190866	7195256
ENSGALG00000034630	PPIL1	26	1179032	1180779
ENSGALG00000034791		20	5618439	5619319
ENSGALG00000034907	HOXB5	27	3818138	3820558
ENSGALG00000034957		15	6553109	6553857
ENSGALG00000035049	TCHP	15	6904477	6909300
ENSGALG00000035057	SLC35B1	27	3337888	3341552
ENSGALG00000035117		24	5073362	5074358
ENSGALG00000035152	ALKBH2	15	6703685	6705683
ENSGALG00000035182	CMKLR1	15	6537157	6542732
ENSGALG00000035369	DUSP3	27	3491886	3498724
ENSGALG00000035950	NGFR	27	3423153	3434589
ENSGALG00000036360	TRPV4	15	6894024	6899794
ENSGALG00000036491	DRAM2	26	1057415	1065658
ENSGALG00000036605		15	6359415	6360534
ENSGALG00000036643		24	5544098	5546993
ENSGALG00000036678	ETV4	27	3550456	3562778
ENSGALG00000036680		10	7197554	7243520
ENSGALG00000036927	gga-mir-1704	9	4883788	4883858
ENSGALG00000036942	KCNA3	26	1481250	1482992
ENSGALG00000036993	RNF214	24	5228025	5234438
ENSGALG00000037043	PIK3C2B	26	1781103	1800544
ENSGALG00000037163		15	6953116	6954713
ENSGALG00000037281	FBXO45	9	4692917	4695209
ENSGALG00000037336	PRTG	10	7815470	7903310
ENSGALG00000037352	SOX14	9	4201229	4202185
ENSGALG00000037619	HOXB6	27	3813038	3814998
ENSGALG00000037723		10	7551522	7598976
ENSGALG00000037734	PIGB	10	7960435	7968650
ENSGALG00000037995	STRIP1	26	1308001	1321000
ENSGALG00000037998	GLTP	15	6901278	6903425
ENSGALG00000038021		24	5966096	5982420
ENSGALG00000038084	GNAT2	26	1243017	1246414
ENSGALG00000038228		15	6274831	6293503
ENSGALG00000038399	PLEKHA6	26	1727670	1742914
ENSGALG00000038484		20	5524215	5526841
ENSGALG00000038604	PHB	27	3579366	3585028
ENSGALG00000038645	NXPH3	27	3390901	3391632
ENSGALG00000038797	MANBAL4	20	5204014	5206575
ENSGALG00000039155	ZHX3	20	5082235	5112652
ENSGALG00000039419		24	5406558	5407708
ENSGALG00000039472	SART3	15	6563072	6575926
ENSGALG00000039535	D2HGDH	9	4759613	4802966
ENSGALG00000039600		15	6669209	6671105
ENSGALG00000039609		15	6586385	6588389
ENSGALG00000039624	PSMA5	26	1202707	1211393
ENSGALG00000040030	PHLDB1	24	5661323	5682103
ENSGALG00000040036		26	1462204	1465332
ENSGALG00000040082	PROK1	26	1418113	1420131
ENSGALG00000040155	ZW10	24	5460918	5470400
ENSGALG00000040168	GPR61	26	1228228	1229523
ENSGALG00000040205		13	3380372	3461393
ENSGALG00000040265	USP30	15	6692085	6700427
ENSGALG00000040320	HOXB8	27	3795352	3797006
ENSGALG00000040434		27	3486934	3491821
ENSGALG00000040529	DLX3	27	3206023	3209807
ENSGALG00000040824		5	38784484	38785838
ENSGALG00000040844	p95-APP2	15	6912286	6935598
ENSGALG00000041153	FAM109A	15	6153440	6155856
ENSGALG00000041204	IGF2BP1	27	3648588	4003342
ENSGALG00000041700	Galphai3	26	1230160	1242790
ENSGALG00000041775	ESRRB	5	38681505	38799468
ENSGALG00000041821	NAA25	15	6322344	6347712
ENSGALG00000041861	TCTN1	15	6020787	6030114
ENSGALG00000041896	RFX7	10	7711100	7718638
ENSGALG00000041931		15	6519029	6519616
ENSGALG00000042392		13	3104913	3123836
ENSGALG00000042476	TEX9	10	7627320	7644153
ENSGALG00000042521	MPP3	27	3468036	3481568
ENSGALG00000042523		20	5944552	5946482
ENSGALG00000042589	TMEM167B	26	1136062	1137165
ENSGALG00000042705	KCNK15	20	5476398	5479857
ENSGALG00000042866		26	1093311	1095543
ENSGALG00000042894	SLC25A39	27	3167837	3172249
ENSGALG00000042961		26	1166880	1171654
ENSGALG00000042979		9	4113610	4115548
ENSGALG00000043032		13	3456831	3457844
ENSGALG00000043036	VASH1	5	38908685	38916111
ENSGALG00000043053	DAO	15	6661769	6666141
ENSGALG00000043055		20	5706971	5711032
ENSGALG00000043076		20	5158358	5165521
ENSGALG00000043208	TRAFD1	15	6349138	6358544
ENSGALG00000043219	HOXB3	27	3861027	3863525
ENSGALG00000043357	ANKRD13A	15	6939266	6946547
ENSGALG00000043488		10	7750104	7752070
ENSGALG00000043596	SNED1	9	4882254	4900852
ENSGALG00000043960		27	3704474	3705754
ENSGALG00000044042		24	5085190	5087144
ENSGALG00000044071	ABI3	27	3632536	3636187
ENSGALG00000044339		24	5430187	5431568
ENSGALG00000044612	INAVA	26	1130652	1134161
ENSGALG00000044684		20	5227842	5229835
ENSGALG00000044719	OCSTAMP	20	5717615	5720438
ENSGALG00000044886		13	3178338	3179890
ENSGALG00000044894	CCDC63	15	6075725	6081508
ENSGALG00000045023	DLX4	27	3214410	3215608
ENSGALG00000045251		24	5494865	5498918
ENSGALG00000045319		20	5316420	5317198
ENSGALG00000045372		15	6950841	6951556
ENSGALG00000045479		13	3124653	3159253
ENSGALG00000045697		20	5690754	5691985
ENSGALG00000045846		27	3176885	3185644
ENSGALG00000045909		5	38109903	38113333
ENSGALG00000046044		26	1328591	1329638
ENSGALG00000046120		24	5527128	5528555
ENSGALG00000046141		24	5539938	5542749
ENSGALG00000046204	R3HDML	20	5594252	5597050
ENSGALG00000046316	C17orf105	27	3483420	3486566
ENSGALG00000046426		26	1473742	1479846
